# Supplementary material for: Plant‐Based Food Preferences Rich in Polyphenols and Their Causal Effects on Inflammatory Bowel Disease
Source: Food Sci Nutr. 2026 Jan 14;14(1):e71453. doi: 10.1002/fsn3.71453 (PMC12800916; doi:10.1002/fsn3.71453)
Supplement: Supplementary file 2 — Tables S1–S9: fsn371453‐sup‐0002‐TablesS1‐S9.xlsx. [file FSN3-14-e71453-s001.xlsx]

## Sheet: Supplementary Table 1
Supplementary Table 1. Basic information on edible plants.
ID	Traits	Abbreviation	Ancestry	Samplesize	Year	PMID
GCST90094689	Aniseed liking	Aniseed	European	152087	2022	35585065
GCST90094690	Apple juice liking	AJ	European	159215	2022	35585065
GCST90094691	Apples liking	Apples	European	159515	2022	35585065
GCST90094692	Asparagus liking	Asparagus	European	155886	2022	35585065
GCST90094693	Aubergine liking	Aubergine	European	152291	2022	35585065
GCST90094694	Avocado liking	Avocado	European	153095	2022	35585065
GCST90094697	Banana liking	Banana	European	159469	2022	35585065
GCST90094699	Beans liking	Beans	European	159014	2022	35585065
GCST90094702	Beetroot liking	Beetroot	European	159342	2022	35585065
GCST90094703	Bell pepper liking	BP	European	142261	2022	35585065
GCST90094706	F-bitter food liking (derived food-liking factor)	FF(DF)	European	157485	2022	35585065
GCST90094707	Black olive liking	BO	European	156251	2022	35585065
GCST90094708	Black pepper liking	BlP	European	158772	2022	35585065
GCST90094711	Broad bean liking	BB	European	158921	2022	35585065
GCST90094712	Broccoli liking	Broccoli	European	159414	2022	35585065
GCST90094713	Brown rice liking	BR	European	156802	2022	35585065
GCST90094714	Brussel sprout liking	BS	European	159493	2022	35585065
GCST90094716	F-burn/spicy liking (derived food-liking factor)	FS	European	154046	2022	35585065
GCST90094718	Butternut squash liking	BS1	European	148949	2022	35585065
GCST90094719	Cabbage liking	Cabbage	European	159516	2022	35585065
GCST90094724	Capers liking	Capers	European	140886	2022	35585065
GCST90094726	F-capsicum liking (derived food-liking factor)	Fc(DF)	European	157390	2022	35585065
GCST90094727	Cauliflower liking	Cauliflower	European	159496	2022	35585065
GCST90094728	Cereal bar liking	CB	European	155024	2022	35585065
GCST90094731	Cherry liking	Cherry	European	159373	2022	35585065
GCST90094733	Chilli pepper liking	CP	European	157484	2022	35585065
GCST90094744	Coriander liking	Coriander	European	154301	2022	35585065
GCST90094745	Corn flake liking	CF	European	159353	2022	35585065
GCST90094749	Cucumber liking	Cucumber	European	159501	2022	35585065
GCST90094750	Curry liking	Curry	European	159259	2022	35585065
GCST90094756	Dried fruit liking	DF	European	159258	2022	35585065
GCST90094758	Extra virgin olive oil liking	EVOO	European	157343	2022	35585065
GCST90094766	Fruit liking	Fruit	European	159418	2022	35585065
GCST90094767	F-fruit liking (derived food-liking factor)	Ffr	European	159218	2022	35585065
GCST90094768	Fruit juice liking	FJ	European	159344	2022	35585065
GCST90094769	Garlic liking	Garlic	European	159386	2022	35585065
GCST90094770	Gherkins liking	Gherkins	European	156020	2022	35585065
GCST90094771	Globe artichoke liking	GA	European	115868	2022	35585065
GCST90094774	Grapefruit liking	Grapefruit	European	157662	2022	35585065
GCST90094775	Green olives liking	GO	European	156731	2022	35585065
GCST90094783	Horseradish liking	Horseradish	European	152847	2022	35585065
GCST90094788	Kiwi liking	Kiwi	European	157218	2022	35585065
GCST90094792	Lemon liking	Lemon	European	159451	2022	35585065
GCST90094793	F-lentils/beans liking (derived food-liking factor)	lentils/beans	European	159108	2022	35585065
GCST90094800	Melon liking	Melon	European	159441	2022	35585065
GCST90094803	Mushroom liking	Mushroom	European	159454	2022	35585065
GCST90094805	Onion liking	Onion	European	159518	2022	35585065
GCST90094806	Orange juice liking	Orange juice	European	159473	2022	35585065
GCST90094807	Oranges liking	Oranges	European	159458	2022	35585065
GCST90094809	Pears liking	Pears	European	159468	2022	35585065
GCST90094812	Plum liking	Plum	European	159369	2022	35585065
GCST90094816	Potatoes liking	Potatoes	European	159579	2022	35585065
GCST90094818	Raw carrot liking	RC	European	159303	2022	35585065
GCST90094823	Salad leaves liking	SL	European	159482	2022	35585065
GCST90094824	F-salad vegetables liking (derived food-liking factor)	FsaV	European	159432	2022	35585065
GCST90094847	Spinach liking	Spinach	European	157978	2022	35585065
GCST90094849	Strawberries liking	Strawberries	European	159446	2022	35585065
GCST90094852	F-strong vegetable liking (derived food-liking factor)	FstV	European	147344	2022	35585065
GCST90094855	Tea difference liking	TD	European	157305	2022	35585065
GCST90094856	Tea max liking	TM	European	158918	2022	35585065
GCST90094857	Tea with sugar liking	TWS	European	158151	2022	35585065
GCST90094858	Tea without sugar liking	TwoS	European	158072	2022	35585065
GCST90094860	Tomatoes liking	Tomatoes	European	159419	2022	35585065
GCST90094861	Turnip liking	Turnip	European	155376	2022	35585065
GCST90094862	Vegetables liking	Vegetables	European	159475	2022	35585065

## Sheet: Supplementary Table 2
Supplementary Table 2. Extracting Information from SNPs.
SNP	a1	a2	beta	eaf	chr	pos	se	p	samplesize	rsq	effective_n	R2	F	Exposure	Outcome
rs10131111	T	A	0.045831	0.3782	14	40444761	0.007861	5.58e-09	155886	0.000218005	155886	0.000987918	154.153	Asparagus liking	Crohn's disease
rs10131111	T	A	0.045831	0.3782	14	40444761	0.007861	5.58e-09	155886	0.000218005	155886	0.000987918	154.153	Asparagus liking	Ulcerative colitis
rs10134477	G	C	-0.035507	0.1168	14	21609341	0.006413	3.09e-08	159418	0.00019226	159418	0.000260112	41.4768	Fruit liking	Crohn's disease
rs10134477	G	C	-0.035507	0.1168	14	21609341	0.006413	3.09e-08	159418	0.00019226	159418	0.000260112	41.4768	Fruit liking	Ulcerative colitis
rs10140768	C	T	0.0609837	0.3784	14	40444406	0.00993611	8.38e-10	147344	0.000255597	147344	0.00174953	258.231	F-strong vegetable liking (derived food-liking factor)	Crohn's disease
rs10140768	C	T	0.0609837	0.3784	14	40444406	0.00993611	8.38e-10	147344	0.000255597	147344	0.00174953	258.231	F-strong vegetable liking (derived food-liking factor)	Ulcerative colitis
rs10153247	T	C	-0.069966	0.0987	17	81026696	0.012785	4.46e-08	155886	0.000192082	155886	0.000870945	135.885	Asparagus liking	Crohn's disease
rs10153247	T	C	-0.069966	0.0987	17	81026696	0.012785	4.46e-08	155886	0.000192082	155886	0.000870945	135.885	Asparagus liking	Ulcerative colitis
rs1017679	T	C	0.038152	0.7391	15	51676222	0.006946	3.97e-08	159414	0.000189218	159414	0.000561361	89.5379	Broccoli liking	Crohn's disease
rs1017679	T	C	0.038152	0.7391	15	51676222	0.006946	3.97e-08	159414	0.000189218	159414	0.000561361	89.5379	Broccoli liking	Ulcerative colitis
rs1017679	T	C	0.070532	0.261	15	51676222	0.0127512	3.18e-08	159432	0.000191873	159432	0.00191905	306.544	F-salad vegetables liking (derived food-liking factor)	Crohn's disease
rs1017679	T	C	0.070532	0.261	15	51676222	0.0127512	3.18e-08	159432	0.000191873	159432	0.00191905	306.544	F-salad vegetables liking (derived food-liking factor)	Ulcerative colitis
rs10233107	T	C	-0.106707	0.3177	7	122976989	0.008888	3.67e-33	158921	0.000906167	158921	0.00493638	788.376	Broad bean liking	Crohn's disease
rs10233107	T	C	-0.106707	0.3177	7	122976989	0.008888	3.67e-33	158921	0.000906167	158921	0.00493638	788.376	Broad bean liking	Ulcerative colitis
rs10233107	T	C	-0.106715	0.3177	7	122976989	0.0134252	1.88e-15	159014	0.000397193	159014	0.0049371	788.956	Beans liking	Crohn's disease
rs10233107	T	C	-0.106715	0.3177	7	122976989	0.0134252	1.88e-15	159014	0.000397193	159014	0.0049371	788.956	Beans liking	Ulcerative colitis
rs10243750	A	T	0.054989	0.2428	7	133942901	0.009328	3.78e-09	154301	0.000225172	154301	0.00111184	171.746	Coriander liking	Crohn's disease
rs10243750	A	T	0.054989	0.2428	7	133942901	0.009328	3.78e-09	154301	0.000225172	154301	0.00111184	171.746	Coriander liking	Ulcerative colitis
rs10246665	T	C	0.044089	0.5648	7	133686002	0.00709	5.06e-10	158772	0.000243497	158772	0.000955595	151.865	Black pepper liking	Crohn's disease
rs10246665	T	C	0.044089	0.5648	7	133686002	0.00709	5.06e-10	158772	0.000243497	158772	0.000955595	151.865	Black pepper liking	Ulcerative colitis
rs10249294	A	G	0.069605	0.3739	7	144026044	0.006184	2.37e-29	159369	0.000794325	159369	0.00226835	362.322	Plum liking	Crohn's disease
rs10249294	A	G	0.069605	0.3739	7	144026044	0.006184	2.37e-29	159369	0.000794325	159369	0.00226835	362.322	Plum liking	Ulcerative colitis
rs10249294	A	G	0.131404	0.3737	7	144026044	0.0115669	6.59e-30	159218	0.000809931	159218	0.00808261	1297.36	F-fruit liking (derived food-liking factor)	Crohn's disease
rs10249294	A	G	0.131404	0.3737	7	144026044	0.0115669	6.59e-30	159218	0.000809931	159218	0.00808261	1297.36	F-fruit liking (derived food-liking factor)	Ulcerative colitis
rs10275706	A	G	0.039769	0.2606	7	39200885	0.00687	7.14e-09	159441	0.000210131	159441	0.000609499	97.2372	Melon liking	Crohn's disease
rs10275706	A	G	0.039769	0.2606	7	39200885	0.00687	7.14e-09	159441	0.000210131	159441	0.000609499	97.2372	Melon liking	Ulcerative colitis
rs1030531	A	G	0.047928	0.3014	2	124279483	0.008351	9.58e-09	155886	0.000211256	155886	0.000967343	150.939	Asparagus liking	Crohn's disease
rs1030531	A	G	0.047928	0.3014	2	124279483	0.008351	9.58e-09	155886	0.000211256	155886	0.000967343	150.939	Asparagus liking	Ulcerative colitis
rs10423928	A	T	0.047258	0.1943	19	45679046	0.007661	6.95e-10	159458	0.000238581	159458	0.000699241	111.576	Oranges liking	Crohn's disease
rs10423928	A	T	0.047258	0.1943	19	45679046	0.007661	6.95e-10	159458	0.000238581	159458	0.000699241	111.576	Oranges liking	Ulcerative colitis
rs10474277	G	A	0.084518	0.1173	5	88418887	0.015198	2.7e-08	156020	0.000198182	156020	0.00147924	231.13	Gherkins liking	Crohn's disease
rs10474277	G	A	0.084518	0.1173	5	88418887	0.015198	2.7e-08	156020	0.000198182	156020	0.00147924	231.13	Gherkins liking	Ulcerative colitis
rs10500508	T	C	0.04723	0.4038	16	65087975	0.008578	3.69e-08	158151	0.000191652	158151	0.00107405	170.042	Tea with sugar liking	Crohn's disease
rs10500508	T	C	0.04723	0.4038	16	65087975	0.008578	3.69e-08	158151	0.000191652	158151	0.00107405	170.042	Tea with sugar liking	Ulcerative colitis
rs10511014	G	A	0.048922	0.5699	3	71161959	0.0076	1.25e-10	157485	0.000263047	157485	0.00117329	184.991	F-bitter food liking (derived food-liking factor)	Crohn's disease
rs10511014	G	A	0.048922	0.5699	3	71161959	0.0076	1.25e-10	157485	0.000263047	157485	0.00117329	184.991	F-bitter food liking (derived food-liking factor)	Ulcerative colitis
rs1053578	C	T	-0.091112	0.0645	17	45143918	0.016513	3.46e-08	159342	0.000191026	159342	0.00100181	159.788	Beetroot liking	Crohn's disease
rs1053578	C	T	-0.091112	0.0645	17	45143918	0.016513	3.46e-08	159342	0.000191026	159342	0.00100181	159.788	Beetroot liking	Ulcerative colitis
rs1073242	A	G	0.054764	0.5571	13	58141085	0.009977	4.07e-08	156020	0.000193078	156020	0.00147999	231.248	Gherkins liking	Crohn's disease
rs1073242	A	G	0.054764	0.5571	13	58141085	0.009977	4.07e-08	156020	0.000193078	156020	0.00147999	231.248	Gherkins liking	Ulcerative colitis
rs10742213	T	G	0.073044	0.2887	11	29062199	0.011904	8.51e-10	156251	0.000240914	156251	0.00219128	343.138	Black olive liking	Crohn's disease
rs10742213	T	G	0.073044	0.2887	11	29062199	0.011904	8.51e-10	156251	0.000240914	156251	0.00219128	343.138	Black olive liking	Ulcerative colitis
rs10760399	G	C	-0.0651942	0.3835	9	125731017	0.0115172	1.51e-08	159432	0.000200941	159432	0.00200977	321.064	F-salad vegetables liking (derived food-liking factor)	Crohn's disease
rs10760399	G	C	-0.0651942	0.3835	9	125731017	0.0115172	1.51e-08	159432	0.000200941	159432	0.00200977	321.064	F-salad vegetables liking (derived food-liking factor)	Ulcerative colitis
rs10760399	G	C	-0.0722734	0.3835	9	125731017	0.0128549	1.89e-08	159014	0.000198747	159014	0.00246993	393.723	Beans liking	Crohn's disease
rs10760399	G	C	-0.0722734	0.3835	9	125731017	0.0128549	1.89e-08	159014	0.000198747	159014	0.00246993	393.723	Beans liking	Ulcerative colitis
rs10767910	G	A	0.049442	0.444	11	32018063	0.008847	2.31e-08	152291	0.000205042	152291	0.00120692	184.023	Aubergine liking	Crohn's disease
rs10767910	G	A	0.049442	0.444	11	32018063	0.008847	2.31e-08	152291	0.000205042	152291	0.00120692	184.023	Aubergine liking	Ulcerative colitis
rs10767910	G	A	0.0612087	0.4436	11	32018063	0.0096997	2.78e-10	147344	0.000270187	147344	0.00184942	273.003	F-strong vegetable liking (derived food-liking factor)	Crohn's disease
rs10767910	G	A	0.0612087	0.4436	11	32018063	0.0096997	2.78e-10	147344	0.000270187	147344	0.00184942	273.003	F-strong vegetable liking (derived food-liking factor)	Ulcerative colitis
rs10772380	G	T	0.059935	0.7452	12	10892913	0.009693	6.33e-10	158151	0.000241698	158151	0.00136415	216.034	Tea with sugar liking	Crohn's disease
rs10772380	G	T	0.059935	0.7452	12	10892913	0.009693	6.33e-10	158151	0.000241698	158151	0.00136415	216.034	Tea with sugar liking	Ulcerative colitis
rs10839924	G	A	0.095946	0.3949	11	7920660	0.008199	1.39e-31	154301	0.000886714	154301	0.00439945	681.83	Coriander liking	Crohn's disease
rs10839924	G	A	0.095946	0.3949	11	7920660	0.008199	1.39e-31	154301	0.000886714	154301	0.00439945	681.83	Coriander liking	Ulcerative colitis
rs10853628	C	T	0.06041	0.3848	18	53244268	0.009216	5.62e-11	157484	0.000272762	157484	0.00172782	272.572	Chilli pepper liking	Crohn's disease
rs10853628	C	T	0.06041	0.3848	18	53244268	0.009216	5.62e-11	157484	0.000272762	157484	0.00172782	272.572	Chilli pepper liking	Ulcerative colitis
rs11012726	C	T	-0.024451	0.3084	10	21508343	0.004427	3.35e-08	159418	0.000191319	159418	0.000255031	40.6664	Fruit liking	Crohn's disease
rs11012726	C	T	-0.024451	0.3084	10	21508343	0.004427	3.35e-08	159418	0.000191319	159418	0.000255031	40.6664	Fruit liking	Ulcerative colitis
rs11012794	G	A	0.0696913	0.2932	10	21816106	0.0105856	4.59e-11	147344	0.000294081	147344	0.00201302	297.202	F-strong vegetable liking (derived food-liking factor)	Crohn's disease
rs11012794	G	A	0.0696913	0.2932	10	21816106	0.0105856	4.59e-11	147344	0.000294081	147344	0.00201302	297.202	F-strong vegetable liking (derived food-liking factor)	Ulcerative colitis
rs11059448	G	A	0.124924	0.0734	12	128042773	0.0214572	5.82e-09	159218	0.000212845	159218	0.0021228	338.701	F-fruit liking (derived food-liking factor)	Crohn's disease
rs11059448	G	A	0.124924	0.0734	12	128042773	0.0214572	5.82e-09	159218	0.000212845	159218	0.0021228	338.701	F-fruit liking (derived food-liking factor)	Ulcerative colitis
rs11070592	A	G	0.043535	0.397	15	47528941	0.007043	6.4e-10	159303	0.000239794	159303	0.000907434	144.686	Raw carrot liking	Crohn's disease
rs11070592	A	G	0.043535	0.397	15	47528941	0.007043	6.4e-10	159303	0.000239794	159303	0.000907434	144.686	Raw carrot liking	Ulcerative colitis
rs111242991	T	C	0.054627	0.4322	3	71526907	0.010004	4.78e-08	152847	0.000195043	152847	0.00146462	224.188	Horseradish liking	Crohn's disease
rs111242991	T	C	0.054627	0.4322	3	71526907	0.010004	4.78e-08	152847	0.000195043	152847	0.00146462	224.188	Horseradish liking	Ulcerative colitis
rs11130227	G	A	-0.059081	0.5107	3	49955886	0.009345	2.6e-10	154046	0.000259406	154046	0.00174448	269.197	F-burn/spicy liking (derived food-liking factor)	Crohn's disease
rs11130227	G	A	-0.059081	0.5107	3	49955886	0.009345	2.6e-10	154046	0.000259406	154046	0.00174448	269.197	F-burn/spicy liking (derived food-liking factor)	Ulcerative colitis
rs111524607	T	C	-0.056241	0.2879	12	120665220	0.009334	1.71e-09	158151	0.000229511	158151	0.00129694	205.376	Tea with sugar liking	Crohn's disease
rs111524607	T	C	-0.056241	0.2879	12	120665220	0.009334	1.71e-09	158151	0.000229511	158151	0.00129694	205.376	Tea with sugar liking	Ulcerative colitis
rs11153548	G	A	0.04791	0.3569	6	115329751	0.007941	1.63e-09	155886	0.000233453	155886	0.00105368	164.425	Asparagus liking	Crohn's disease
rs11153548	G	A	0.04791	0.3569	6	115329751	0.007941	1.63e-09	155886	0.000233453	155886	0.00105368	164.425	Asparagus liking	Ulcerative colitis
rs11190825	G	A	0.061683	0.3628	10	81652749	0.011084	2.64e-08	156731	0.000197562	156731	0.00175916	276.196	Green olives liking	Crohn's disease
rs11190825	G	A	0.061683	0.3628	10	81652749	0.011084	2.64e-08	156731	0.000197562	156731	0.00175916	276.196	Green olives liking	Ulcerative colitis
rs11192875	T	C	0.10663	0.0566	10	106423262	0.019158	2.63e-08	152087	0.00020365	152087	0.00121423	184.891	Aniseed liking	Crohn's disease
rs11192875	T	C	0.10663	0.0566	10	106423262	0.019158	2.63e-08	152087	0.00020365	152087	0.00121423	184.891	Aniseed liking	Ulcerative colitis
rs11197612	T	C	0.05089	0.4031	10	116264807	0.009156	2.76e-08	157484	0.000196127	157484	0.00124626	196.509	Chilli pepper liking	Crohn's disease
rs11197612	T	C	0.05089	0.4031	10	116264807	0.009156	2.76e-08	157484	0.000196127	157484	0.00124626	196.509	Chilli pepper liking	Ulcerative colitis
rs11216452	A	G	0.0579652	0.442	11	117554089	0.0097033	2.32e-09	147344	0.000242138	147344	0.00165737	244.607	F-strong vegetable liking (derived food-liking factor)	Crohn's disease
rs11216452	A	G	0.0579652	0.442	11	117554089	0.0097033	2.32e-09	147344	0.000242138	147344	0.00165737	244.607	F-strong vegetable liking (derived food-liking factor)	Ulcerative colitis
rs11222562	C	T	-0.057266	0.2337	11	100055911	0.00926	6.3e-10	159353	0.000239946	159353	0.00117458	187.39	Corn flake liking	Crohn's disease
rs11222562	C	T	-0.057266	0.2337	11	100055911	0.00926	6.3e-10	159353	0.000239946	159353	0.00117458	187.39	Corn flake liking	Ulcerative colitis
rs1123321	G	C	0.063576	0.258	16	83643805	0.011353	2.17e-08	152847	0.000205128	152847	0.00154753	236.899	Horseradish liking	Crohn's disease
rs1123321	G	C	0.063576	0.258	16	83643805	0.011353	2.17e-08	152847	0.000205128	152847	0.00154753	236.899	Horseradish liking	Ulcerative colitis
rs113248443	G	A	0.109761	0.0489	10	64342782	0.019871	3.35e-08	158921	0.000191954	158921	0.00112063	178.289	Broad bean liking	Crohn's disease
rs113248443	G	A	0.109761	0.0489	10	64342782	0.019871	3.35e-08	158921	0.000191954	158921	0.00112063	178.289	Broad bean liking	Ulcerative colitis
rs113835537	G	A	0.068033	0.1754	11	66572168	0.012023	1.54e-08	153095	0.000209106	153095	0.00133888	205.248	Avocado liking	Crohn's disease
rs113835537	G	A	0.068033	0.1754	11	66572168	0.012023	1.54e-08	153095	0.000209106	153095	0.00133888	205.248	Avocado liking	Ulcerative colitis
rs114718239	G	T	0.136152	0.0247	1	83965609	0.024825	4.17e-08	159501	0.000188551	159501	0.000893127	142.58	Cucumber liking	Crohn's disease
rs114718239	G	T	0.136152	0.0247	1	83965609	0.024825	4.17e-08	159501	0.000188551	159501	0.000893127	142.58	Cucumber liking	Ulcerative colitis
rs116309362	C	T	-0.227076	0.0237	6	32787099	0.024878	7.27e-20	157218	0.000529645	157218	0.00238618	376.044	Kiwi liking	Crohn's disease
rs116309362	C	T	-0.227076	0.0237	6	32787099	0.024878	7.27e-20	157218	0.000529645	157218	0.00238618	376.044	Kiwi liking	Ulcerative colitis
rs11632877	A	G	0.053245	0.5581	15	47200553	0.00923	8.03e-09	153095	0.000217322	153095	0.00139838	214.381	Avocado liking	Crohn's disease
rs11632877	A	G	0.053245	0.5581	15	47200553	0.00923	8.03e-09	153095	0.000217322	153095	0.00139838	214.381	Avocado liking	Ulcerative colitis
rs11639822	A	G	0.06029	0.4256	16	7240297	0.0107175	1.85e-08	157390	0.000201021	157390	0.0017772	280.209	F-capsicum liking (derived food-liking factor)	Crohn's disease
rs11639822	A	G	0.06029	0.4256	16	7240297	0.0107175	1.85e-08	157390	0.000201021	157390	0.0017772	280.209	F-capsicum liking (derived food-liking factor)	Ulcerative colitis
rs11649091	G	T	0.058364	0.434	16	53811257	0.008791	3.2e-11	152291	0.000289347	152291	0.0016735	255.283	Aubergine liking	Crohn's disease
rs11649091	G	T	0.058364	0.434	16	53811257	0.008791	3.2e-11	152291	0.000289347	152291	0.0016735	255.283	Aubergine liking	Ulcerative colitis
rs11664776	C	T	0.05952	0.4032	18	53271045	0.009341	1.89e-10	154046	0.0002635	154046	0.00170492	263.082	F-burn/spicy liking (derived food-liking factor)	Crohn's disease
rs11664776	C	T	0.05952	0.4032	18	53271045	0.009341	1.89e-10	154046	0.0002635	154046	0.00170492	263.082	F-burn/spicy liking (derived food-liking factor)	Ulcerative colitis
rs11665326	G	A	-0.049836	0.4741	18	53381124	0.008618	7.38e-09	142261	0.000235013	142261	0.00123848	176.404	Bell pepper liking	Crohn's disease
rs11665326	G	A	-0.049836	0.4741	18	53381124	0.008618	7.38e-09	142261	0.000235013	142261	0.00123848	176.404	Bell pepper liking	Ulcerative colitis
rs1170216	G	A	-0.061967	0.9022	3	86330746	0.010393	2.5e-09	159496	0.000222842	159496	0.00067763	108.151	Cauliflower liking	Crohn's disease
rs1170216	G	A	-0.061967	0.9022	3	86330746	0.010393	2.5e-09	159496	0.000222842	159496	0.00067763	108.151	Cauliflower liking	Ulcerative colitis
rs11710277	G	A	-0.085274	0.0781	3	50162314	0.01479	8.19e-09	159342	0.000208584	159342	0.00104712	167.024	Beetroot liking	Crohn's disease
rs11710277	G	A	-0.085274	0.0781	3	50162314	0.01479	8.19e-09	159342	0.000208584	159342	0.00104712	167.024	Beetroot liking	Ulcerative colitis
rs117333488	C	T	0.129367	0.0497	14	37573440	0.021559	1.98e-09	154046	0.000233692	154046	0.00158086	243.908	F-burn/spicy liking (derived food-liking factor)	Crohn's disease
rs117333488	C	T	0.129367	0.0497	14	37573440	0.021559	1.98e-09	154046	0.000233692	154046	0.00158086	243.908	F-burn/spicy liking (derived food-liking factor)	Ulcerative colitis
rs117333488	C	T	0.133683	0.0497	14	37573440	0.0243834	4.19e-08	157390	0.000190944	157390	0.00168809	266.135	F-capsicum liking (derived food-liking factor)	Crohn's disease
rs117333488	C	T	0.133683	0.0497	14	37573440	0.0243834	4.19e-08	157390	0.000190944	157390	0.00168809	266.135	F-capsicum liking (derived food-liking factor)	Ulcerative colitis
rs11749582	T	A	-0.039951	0.3053	5	165273973	0.00666	2e-09	159414	0.000225677	159414	0.000677032	108	Broccoli liking	Crohn's disease
rs11749582	T	A	-0.039951	0.3053	5	165273973	0.00666	2e-09	159414	0.000225677	159414	0.000677032	108	Broccoli liking	Ulcerative colitis
rs11859365	C	A	0.039778	0.2532	16	83650340	0.007242	3.98e-08	159454	0.000189172	159454	0.000598389	95.4715	Mushroom liking	Crohn's disease
rs11859365	C	A	0.039778	0.2532	16	83650340	0.007242	3.98e-08	159454	0.000189172	159454	0.000598389	95.4715	Mushroom liking	Ulcerative colitis
rs11859365	C	A	0.068792	0.2537	16	83650340	0.010957	3.45e-10	140886	0.000279711	140886	0.00179201	252.918	Capers liking	Crohn's disease
rs11859365	C	A	0.068792	0.2537	16	83650340	0.010957	3.45e-10	140886	0.000279711	140886	0.00179201	252.918	Capers liking	Ulcerative colitis
rs11859365	C	A	0.07081	0.2532	16	83650340	0.011163	2.28e-10	156020	0.000257834	156020	0.00189621	296.405	Gherkins liking	Crohn's disease
rs11859365	C	A	0.07081	0.2532	16	83650340	0.011163	2.28e-10	156020	0.000257834	156020	0.00189621	296.405	Gherkins liking	Ulcerative colitis
rs11859365	C	A	0.071639	0.2535	16	83650340	0.012315	6.02e-09	156251	0.00021653	156251	0.00194239	304.087	Black olive liking	Crohn's disease
rs11859365	C	A	0.071639	0.2535	16	83650340	0.012315	6.02e-09	156251	0.00021653	156251	0.00194239	304.087	Black olive liking	Ulcerative colitis
rs11859365	C	A	0.072007	0.2534	16	83650340	0.012254	4.23e-09	156731	0.000220267	156731	0.00196189	308.089	Green olives liking	Crohn's disease
rs11859365	C	A	0.072007	0.2534	16	83650340	0.012254	4.23e-09	156731	0.000220267	156731	0.00196189	308.089	Green olives liking	Ulcerative colitis
rs11861627	C	A	-0.072364	0.1806	16	12699282	0.011035	5.52e-11	158921	0.000270525	158921	0.00154985	246.682	Broad bean liking	Crohn's disease
rs11861627	C	A	-0.072364	0.1806	16	12699282	0.011035	5.52e-11	158921	0.000270525	158921	0.00154985	246.682	Broad bean liking	Ulcerative colitis
rs11861627	C	A	-0.080286	0.1805	16	12699282	0.012956	5.81e-10	156020	0.000246069	156020	0.00190694	298.085	Gherkins liking	Crohn's disease
rs11861627	C	A	-0.080286	0.1805	16	12699282	0.012956	5.81e-10	156020	0.000246069	156020	0.00190694	298.085	Gherkins liking	Ulcerative colitis
rs11861627	C	A	-0.090691	0.1803	16	12699282	0.013202	6.53e-12	152847	0.000308648	152847	0.00243114	372.492	Horseradish liking	Crohn's disease
rs11861627	C	A	-0.090691	0.1803	16	12699282	0.013202	6.53e-12	152847	0.000308648	152847	0.00243114	372.492	Horseradish liking	Ulcerative colitis
rs11861627	C	A	-0.093778	0.1806	16	12699282	0.014303	5.56e-11	156251	0.00027505	156251	0.00260283	407.751	Black olive liking	Crohn's disease
rs11861627	C	A	-0.093778	0.1806	16	12699282	0.014303	5.56e-11	156251	0.00027505	156251	0.00260283	407.751	Black olive liking	Ulcerative colitis
rs11861627	C	A	-0.095473	0.1805	16	12699282	0.014226	1.96e-11	156731	0.000287291	156731	0.0026966	423.779	Green olives liking	Crohn's disease
rs11861627	C	A	-0.095473	0.1805	16	12699282	0.014226	1.96e-11	156731	0.000287291	156731	0.0026966	423.779	Green olives liking	Ulcerative colitis
rs11872713	T	C	0.073853	0.1559	18	53021171	0.012585	4.43e-09	153095	0.000224893	153095	0.00143551	220.082	Avocado liking	Crohn's disease
rs11872713	T	C	0.073853	0.1559	18	53021171	0.012585	4.43e-09	153095	0.000224893	153095	0.00143551	220.082	Avocado liking	Ulcerative colitis
rs11879227	G	A	0.107419	0.1835	19	45690093	0.0144568	1.08e-13	159218	0.000346643	159218	0.00345768	552.426	F-fruit liking (derived food-liking factor)	Crohn's disease
rs11879227	G	A	0.107419	0.1835	19	45690093	0.0144568	1.08e-13	159218	0.000346643	159218	0.00345768	552.426	F-fruit liking (derived food-liking factor)	Ulcerative colitis
rs11885856	A	C	0.057395	0.8816	2	161327885	0.009795	4.67e-09	159454	0.000215286	159454	0.000687704	109.731	Mushroom liking	Crohn's disease
rs11885856	A	C	0.057395	0.8816	2	161327885	0.009795	4.67e-09	159454	0.000215286	159454	0.000687704	109.731	Mushroom liking	Ulcerative colitis
rs11926783	T	C	-0.085162	0.1572	3	162630393	0.013361	1.87e-10	156020	0.000260331	156020	0.00192176	300.406	Gherkins liking	Crohn's disease
rs11926783	T	C	-0.085162	0.1572	3	162630393	0.013361	1.87e-10	156020	0.000260331	156020	0.00192176	300.406	Gherkins liking	Ulcerative colitis
rs12005972	G	A	-0.040611	0.3748	9	125750069	0.007058	8.76e-09	159303	0.000207786	159303	0.000772922	123.223	Raw carrot liking	Crohn's disease
rs12005972	G	A	-0.040611	0.3748	9	125750069	0.007058	8.76e-09	159303	0.000207786	159303	0.000772922	123.223	Raw carrot liking	Ulcerative colitis
rs12149574	G	C	-0.068663	0.4145	16	53806613	0.007411	2.02e-20	159473	0.000537993	159473	0.00228837	365.766	Orange juice liking	Crohn's disease
rs12149574	G	C	-0.068663	0.4145	16	53806613	0.007411	2.02e-20	159473	0.000537993	159473	0.00228837	365.766	Orange juice liking	Ulcerative colitis
rs12156350	G	T	-0.041599	0.5741	8	10411006	0.00746	2.47e-08	157978	0.000196794	157978	0.000846235	133.798	Spinach liking	Crohn's disease
rs12156350	G	T	-0.041599	0.5741	8	10411006	0.00746	2.47e-08	157978	0.000196794	157978	0.000846235	133.798	Spinach liking	Ulcerative colitis
rs1217097	G	A	0.063462	0.7004	8	63710772	0.009788	9.03e-11	157484	0.000266866	157484	0.00169023	266.631	Chilli pepper liking	Crohn's disease
rs1217097	G	A	0.063462	0.7004	8	63710772	0.009788	9.03e-11	157484	0.000266866	157484	0.00169023	266.631	Chilli pepper liking	Ulcerative colitis
rs1217097	G	A	0.0788313	0.2999	8	63710772	0.0115647	9.33e-12	157390	0.000295139	157390	0.00260954	411.785	F-capsicum liking (derived food-liking factor)	Crohn's disease
rs1217097	G	A	0.0788313	0.2999	8	63710772	0.0115647	9.33e-12	157390	0.000295139	157390	0.00260954	411.785	F-capsicum liking (derived food-liking factor)	Ulcerative colitis
rs12179134	G	A	-0.072926	0.2019	6	27707690	0.011402	1.62e-10	154046	0.000265487	154046	0.00171391	264.471	F-burn/spicy liking (derived food-liking factor)	Crohn's disease
rs12179134	G	A	-0.072926	0.2019	6	27707690	0.011402	1.62e-10	154046	0.000265487	154046	0.00171391	264.471	F-burn/spicy liking (derived food-liking factor)	Ulcerative colitis
rs12189679	A	G	0.037153	0.4699	6	97885533	0.006626	2.08e-08	159258	0.00019738	159258	0.000687671	109.591	Dried fruit liking	Crohn's disease
rs12189679	A	G	0.037153	0.4699	6	97885533	0.006626	2.08e-08	159258	0.00019738	159258	0.000687671	109.591	Dried fruit liking	Ulcerative colitis
rs12189679	A	G	0.051364	0.4702	6	97885533	0.00872	3.88e-09	152291	0.000227781	152291	0.00131444	200.439	Aubergine liking	Crohn's disease
rs12189679	A	G	0.051364	0.4702	6	97885533	0.00872	3.88e-09	152291	0.000227781	152291	0.00131444	200.439	Aubergine liking	Ulcerative colitis
rs12214204	G	A	-0.0734792	0.1699	6	157069538	0.0128317	1.03e-08	147344	0.000222501	147344	0.00152294	224.736	F-strong vegetable liking (derived food-liking factor)	Crohn's disease
rs12214204	G	A	-0.0734792	0.1699	6	157069538	0.0128317	1.03e-08	147344	0.000222501	147344	0.00152294	224.736	F-strong vegetable liking (derived food-liking factor)	Ulcerative colitis
rs12253527	A	G	-0.064869	0.3219	10	21530895	0.009308	3.23e-12	152291	0.000318827	152291	0.00183704	280.276	Aubergine liking	Crohn's disease
rs12253527	A	G	-0.064869	0.3219	10	21530895	0.009308	3.23e-12	152291	0.000318827	152291	0.00183704	280.276	Aubergine liking	Ulcerative colitis
rs1234627	A	T	0.08734	0.7192	8	63661979	0.011903	2.22e-13	156731	0.000343412	156731	0.00308108	484.387	Green olives liking	Crohn's disease
rs1234627	A	T	0.08734	0.7192	8	63661979	0.011903	2.22e-13	156731	0.000343412	156731	0.00308108	484.387	Green olives liking	Ulcerative colitis
rs12346763	T	A	0.065951	0.2959	9	99900933	0.012079	4.79e-08	156731	0.000190173	156731	0.00181239	284.57	Green olives liking	Crohn's disease
rs12346763	T	A	0.065951	0.2959	9	99900933	0.012079	4.79e-08	156731	0.000190173	156731	0.00181239	284.57	Green olives liking	Ulcerative colitis
rs12374488	G	A	0.050093	0.1319	5	94145702	0.009006	2.69e-08	159458	0.000193984	159458	0.000574644	91.6831	Oranges liking	Crohn's disease
rs12374488	G	A	0.050093	0.1319	5	94145702	0.009006	2.69e-08	159458	0.000193984	159458	0.000574644	91.6831	Oranges liking	Ulcerative colitis
rs12413585	A	G	0.067965	0.4776	10	116257152	0.009745	3.12e-12	156020	0.000311671	156020	0.00230498	360.45	Gherkins liking	Crohn's disease
rs12413585	A	G	0.067965	0.4776	10	116257152	0.009745	3.12e-12	156020	0.000311671	156020	0.00230498	360.45	Gherkins liking	Ulcerative colitis
rs12430440	A	G	-0.122847	0.229	13	57901971	0.012111	3.76e-24	115868	0.000887212	115868	0.00532904	620.763	Globe artichoke liking	Crohn's disease
rs12430440	A	G	-0.122847	0.229	13	57901971	0.012111	3.76e-24	115868	0.000887212	115868	0.00532904	620.763	Globe artichoke liking	Ulcerative colitis
rs1243179	G	A	-0.038789	0.3083	10	21623650	0.006905	1.96e-08	159373	0.000197968	159373	0.000641709	102.336	Cherry liking	Crohn's disease
rs1243179	G	A	-0.038789	0.3083	10	21623650	0.006905	1.96e-08	159373	0.000197968	159373	0.000641709	102.336	Cherry liking	Ulcerative colitis
rs12447114	G	T	-0.0908117	0.2237	16	12748432	0.0149993	1.41e-09	159014	0.000230468	159014	0.00286424	456.758	Beans liking	Crohn's disease
rs12447114	G	T	-0.0908117	0.2237	16	12748432	0.0149993	1.41e-09	159014	0.000230468	159014	0.00286424	456.758	Beans liking	Ulcerative colitis
rs12458015	C	T	0.045769	0.3346	18	55638504	0.008383	4.8e-08	159342	0.000187041	159342	0.000932785	148.769	Beetroot liking	Crohn's disease
rs12458015	C	T	0.045769	0.3346	18	55638504	0.008383	4.8e-08	159342	0.000187041	159342	0.000932785	148.769	Beetroot liking	Ulcerative colitis
rs12473014	T	G	-0.056154	0.2807	2	235861527	0.010181	3.49e-08	153095	0.000198673	153095	0.00127334	195.188	Avocado liking	Crohn's disease
rs12473014	T	G	-0.056154	0.2807	2	235861527	0.010181	3.49e-08	153095	0.000198673	153095	0.00127334	195.188	Avocado liking	Ulcerative colitis
rs12492113	A	G	-0.0853971	0.1248	3	50483971	0.014581	4.72e-09	147344	0.000232747	147344	0.00159308	235.103	F-strong vegetable liking (derived food-liking factor)	Crohn's disease
rs12492113	A	G	-0.0853971	0.1248	3	50483971	0.014581	4.72e-09	147344	0.000232747	147344	0.00159308	235.103	F-strong vegetable liking (derived food-liking factor)	Ulcerative colitis
rs12495758	A	G	-0.071351	0.6497	3	85505112	0.007827	8.06e-20	159386	0.000521121	159386	0.0023173	370.199	Garlic liking	Crohn's disease
rs12495758	A	G	-0.071351	0.6497	3	85505112	0.007827	8.06e-20	159386	0.000521121	159386	0.0023173	370.199	Garlic liking	Ulcerative colitis
rs12523051	A	G	0.07031	0.2811	5	153707593	0.011876	3.24e-09	156731	0.000223587	156731	0.00199799	313.77	Green olives liking	Crohn's disease
rs12523051	A	G	0.07031	0.2811	5	153707593	0.011876	3.24e-09	156731	0.000223587	156731	0.00199799	313.77	Green olives liking	Ulcerative colitis
rs12607299	C	G	0.040169	0.6773	18	72207360	0.006371	2.91e-10	159419	0.000249301	159419	0.00070533	112.521	Tomatoes liking	Crohn's disease
rs12607299	C	G	0.040169	0.6773	18	72207360	0.006371	2.91e-10	159419	0.000249301	159419	0.00070533	112.521	Tomatoes liking	Ulcerative colitis
rs12636845	C	T	0.030065	0.3545	3	147895274	0.005309	1.5e-08	159446	0.000201095	159446	0.00041368	65.9861	Strawberries liking	Crohn's disease
rs12636845	C	T	0.030065	0.3545	3	147895274	0.005309	1.5e-08	159446	0.000201095	159446	0.00041368	65.9861	Strawberries liking	Ulcerative colitis
rs12637791	G	T	-0.04076	0.6487	3	85476173	0.007076	8.44e-09	159451	0.000208056	159451	0.000757217	120.829	Lemon liking	Crohn's disease
rs12637791	G	T	-0.04076	0.6487	3	85476173	0.007076	8.44e-09	159451	0.000208056	159451	0.000757217	120.829	Lemon liking	Ulcerative colitis
rs12639564	G	A	-0.055346	0.6293	3	85570633	0.006308	1.78e-18	159458	0.000482546	159458	0.00142917	228.215	Oranges liking	Crohn's disease
rs12639564	G	A	-0.055346	0.6293	3	85570633	0.006308	1.78e-18	159458	0.000482546	159458	0.00142917	228.215	Oranges liking	Ulcerative colitis
rs12665383	T	C	0.064233	0.3529	6	140240559	0.010313	4.75e-10	152847	0.000253738	152847	0.00188438	288.562	Horseradish liking	Crohn's disease
rs12665383	T	C	0.064233	0.3529	6	140240559	0.010313	4.75e-10	152847	0.000253738	152847	0.00188438	288.562	Horseradish liking	Ulcerative colitis
rs12665383	T	C	0.066038	0.3527	6	140240559	0.011122	2.92e-09	156731	0.000224893	156731	0.00199126	312.712	Green olives liking	Crohn's disease
rs12665383	T	C	0.066038	0.3527	6	140240559	0.011122	2.92e-09	156731	0.000224893	156731	0.00199126	312.712	Green olives liking	Ulcerative colitis
rs12665383	T	C	0.066443	0.3526	6	140240559	0.011186	2.88e-09	156251	0.000225753	156251	0.0020155	315.556	Black olive liking	Crohn's disease
rs12665383	T	C	0.066443	0.3526	6	140240559	0.011186	2.88e-09	156251	0.000225753	156251	0.0020155	315.556	Black olive liking	Ulcerative colitis
rs12716979	G	T	0.068654	0.3768	16	31000500	0.011138	7.14e-10	156251	0.000243105	156251	0.0022136	346.641	Black olive liking	Crohn's disease
rs12716979	G	T	0.068654	0.3768	16	31000500	0.011138	7.14e-10	156251	0.000243105	156251	0.0022136	346.641	Black olive liking	Ulcerative colitis
rs12773105	T	C	0.057523	0.5014	10	116265803	0.009544	1.7e-09	140886	0.00025778	140886	0.00165444	233.47	Capers liking	Crohn's disease
rs12773105	T	C	0.057523	0.5014	10	116265803	0.009544	1.7e-09	140886	0.00025778	140886	0.00165444	233.47	Capers liking	Ulcerative colitis
rs12773105	T	C	0.062019	0.5018	10	116265803	0.01074	7.76e-09	156251	0.000213369	156251	0.00192315	301.07	Black olive liking	Crohn's disease
rs12773105	T	C	0.062019	0.5018	10	116265803	0.01074	7.76e-09	156251	0.000213369	156251	0.00192315	301.07	Black olive liking	Ulcerative colitis
rs12773105	T	C	0.061935	0.5017	10	116265803	0.010682	6.76e-09	156731	0.000214449	156731	0.00191795	301.176	Green olives liking	Crohn's disease
rs12773105	T	C	0.061935	0.5017	10	116265803	0.010682	6.76e-09	156731	0.000214449	156731	0.00191795	301.176	Green olives liking	Ulcerative colitis
rs12907646	A	G	0.063997	0.2273	15	84860265	0.010687	2.14e-09	157484	0.000227655	157484	0.00143866	226.89	Chilli pepper liking	Crohn's disease
rs12907646	A	G	0.063997	0.2273	15	84860265	0.010687	2.14e-09	157484	0.000227655	157484	0.00143866	226.89	Chilli pepper liking	Ulcerative colitis
rs12957223	C	T	-0.064059	0.4953	18	52880260	0.009714	4.31e-11	156020	0.000278656	156020	0.0020516	320.744	Gherkins liking	Crohn's disease
rs12957223	C	T	-0.064059	0.4953	18	52880260	0.009714	4.31e-11	156020	0.000278656	156020	0.0020516	320.744	Gherkins liking	Ulcerative colitis
rs12980837	T	A	-0.051745	0.1801	19	30522372	0.008876	5.58e-09	159451	0.000213102	159451	0.000790754	126.185	Lemon liking	Crohn's disease
rs12980837	T	A	-0.051745	0.1801	19	30522372	0.008876	5.58e-09	159451	0.000213102	159451	0.000790754	126.185	Lemon liking	Ulcerative colitis
rs13009019	G	A	0.053105	0.323	2	144913005	0.007998	3.17e-11	159386	0.000276531	159386	0.00123337	196.822	Garlic liking	Crohn's disease
rs13009019	G	A	0.053105	0.323	2	144913005	0.007998	3.17e-11	159386	0.000276531	159386	0.00123337	196.822	Garlic liking	Ulcerative colitis
rs13045654	A	G	-0.068098	0.7736	20	21611855	0.011615	4.57e-09	156020	0.000220272	156020	0.0016244	253.847	Gherkins liking	Crohn's disease
rs13045654	A	G	-0.068098	0.7736	20	21611855	0.011615	4.57e-09	156020	0.000220272	156020	0.0016244	253.847	Gherkins liking	Ulcerative colitis
rs13056300	C	T	-0.049482	0.2732	22	41012750	0.007926	4.33e-10	158772	0.000245421	158772	0.000972344	154.529	Black pepper liking	Crohn's disease
rs13056300	C	T	-0.049482	0.2732	22	41012750	0.007926	4.33e-10	158772	0.000245421	158772	0.000972344	154.529	Black pepper liking	Ulcerative colitis
rs13056300	C	T	-0.05902	0.2735	22	41012750	0.010326	1.11e-08	154046	0.00021203	154046	0.00138427	213.534	F-burn/spicy liking (derived food-liking factor)	Crohn's disease
rs13056300	C	T	-0.05902	0.2735	22	41012750	0.010326	1.11e-08	154046	0.00021203	154046	0.00138427	213.534	F-burn/spicy liking (derived food-liking factor)	Ulcerative colitis
rs13056300	C	T	-0.071559	0.2733	22	41012750	0.010117	1.54e-12	157484	0.000317582	157484	0.00203401	320.973	Chilli pepper liking	Crohn's disease
rs13056300	C	T	-0.071559	0.2733	22	41012750	0.010117	1.54e-12	157484	0.000317582	157484	0.00203401	320.973	Chilli pepper liking	Ulcerative colitis
rs13056300	C	T	-0.0923249	0.2733	22	41012750	0.0118907	8.2e-15	157390	0.000382902	157390	0.00338581	534.696	F-capsicum liking (derived food-liking factor)	Crohn's disease
rs13056300	C	T	-0.0923249	0.2733	22	41012750	0.0118907	8.2e-15	157390	0.000382902	157390	0.00338581	534.696	F-capsicum liking (derived food-liking factor)	Ulcerative colitis
rs13101107	C	T	0.0592007	0.4022	3	118096175	0.010807	4.3e-08	157390	0.00019063	157390	0.00168532	265.697	F-capsicum liking (derived food-liking factor)	Crohn's disease
rs13101107	C	T	0.0592007	0.4022	3	118096175	0.010807	4.3e-08	157390	0.00019063	157390	0.00168532	265.697	F-capsicum liking (derived food-liking factor)	Ulcerative colitis
rs13124361	C	T	-0.063244	0.5781	4	64941168	0.010815	5.01e-09	156731	0.000218143	156731	0.00195111	306.393	Green olives liking	Crohn's disease
rs13124361	C	T	-0.063244	0.5781	4	64941168	0.010815	5.01e-09	156731	0.000218143	156731	0.00195111	306.393	Green olives liking	Ulcerative colitis
rs13241800	A	G	-0.161829	0.0354	7	115641201	0.0286766	1.67e-08	157390	0.0002023	157390	0.00178851	281.995	F-capsicum liking (derived food-liking factor)	Crohn's disease
rs13241800	A	G	-0.161829	0.0354	7	115641201	0.0286766	1.67e-08	157390	0.0002023	157390	0.00178851	281.995	F-capsicum liking (derived food-liking factor)	Ulcerative colitis
rs1327259	G	A	0.053202	0.3865	6	51313013	0.006263	2.04e-17	159458	0.000452328	159458	0.0013423	214.326	Oranges liking	Crohn's disease
rs1327259	G	A	0.053202	0.3865	6	51313013	0.006263	2.04e-17	159458	0.000452328	159458	0.0013423	214.326	Oranges liking	Ulcerative colitis
rs13377865	C	G	-0.057977	0.1925	12	107330396	0.010493	3.31e-08	159493	0.000191378	159493	0.001045	166.842	Brussel sprout liking	Crohn's disease
rs13377865	C	G	-0.057977	0.1925	12	107330396	0.010493	3.31e-08	159493	0.000191378	159493	0.001045	166.842	Brussel sprout liking	Ulcerative colitis
rs13384513	A	T	0.043671	0.1841	2	59391080	0.007946	3.91e-08	159414	0.000189446	159414	0.000572937	91.3854	Broccoli liking	Crohn's disease
rs13384513	A	T	0.043671	0.1841	2	59391080	0.007946	3.91e-08	159414	0.000189446	159414	0.000572937	91.3854	Broccoli liking	Ulcerative colitis
rs13386862	A	G	0.05872	0.3131	2	44929185	0.009825	2.31e-09	157662	0.00022651	157662	0.00148313	234.177	Grapefruit liking	Crohn's disease
rs13386862	A	G	0.05872	0.3131	2	44929185	0.009825	2.31e-09	157662	0.00022651	157662	0.00148313	234.177	Grapefruit liking	Ulcerative colitis
rs13403127	G	A	-0.05974	0.6331	2	44489932	0.010265	5.94e-09	152847	0.000221547	152847	0.00165798	253.835	Horseradish liking	Crohn's disease
rs13403127	G	A	-0.05974	0.6331	2	44489932	0.010265	5.94e-09	152847	0.000221547	152847	0.00165798	253.835	Horseradish liking	Ulcerative colitis
rs13431341	T	C	0.0650245	0.3363	2	166356496	0.0118446	4.02e-08	159218	0.000189256	159218	0.00188748	301.085	F-fruit liking (derived food-liking factor)	Crohn's disease
rs13431341	T	C	0.0650245	0.3363	2	166356496	0.0118446	4.02e-08	159218	0.000189256	159218	0.00188748	301.085	F-fruit liking (derived food-liking factor)	Ulcerative colitis
rs1364351	A	G	-0.070484	0.2448	16	61003314	0.012511	1.79e-08	156251	0.000203091	156251	0.0018369	287.541	Black olive liking	Crohn's disease
rs1364351	A	G	-0.070484	0.2448	16	61003314	0.012511	1.79e-08	156251	0.000203091	156251	0.0018369	287.541	Black olive liking	Ulcerative colitis
rs136561	T	G	0.05651	0.3687	22	26863926	0.010055	1.93e-08	156020	0.000202406	156020	0.00148658	232.279	Gherkins liking	Crohn's disease
rs136561	T	G	0.05651	0.3687	22	26863926	0.010055	1.93e-08	156020	0.000202406	156020	0.00148658	232.279	Gherkins liking	Ulcerative colitis
rs1375566	A	G	-0.046368	0.6287	3	85593329	0.007452	4.95e-10	157218	0.0002462	157218	0.00100377	157.968	Kiwi liking	Crohn's disease
rs1375566	A	G	-0.046368	0.6287	3	85593329	0.007452	4.95e-10	157218	0.0002462	157218	0.00100377	157.968	Kiwi liking	Ulcerative colitis
rs140948775	C	T	-0.19215	0.0116	21	22053933	0.035177	4.73e-08	157978	0.000188838	157978	0.000846645	133.863	Spinach liking	Crohn's disease
rs140948775	C	T	-0.19215	0.0116	21	22053933	0.035177	4.73e-08	157978	0.000188838	157978	0.000846645	133.863	Spinach liking	Ulcerative colitis
rs145623467	A	G	0.190457	0.0173	6	27326794	0.032462	4.46e-09	158151	0.000217612	158151	0.00123336	195.296	Tea with sugar liking	Crohn's disease
rs145623467	A	G	0.190457	0.0173	6	27326794	0.032462	4.46e-09	158151	0.000217612	158151	0.00123336	195.296	Tea with sugar liking	Ulcerative colitis
rs150236091	G	A	-0.073188	0.7318	13	55363692	0.01032	1.36e-12	153095	0.000328415	153095	0.00210262	322.575	Avocado liking	Crohn's disease
rs150236091	G	A	-0.073188	0.7318	13	55363692	0.01032	1.36e-12	153095	0.000328415	153095	0.00210262	322.575	Avocado liking	Ulcerative colitis
rs150236091	G	A	-0.088623	0.7321	13	55363692	0.009825	1.95e-19	152291	0.000533983	152291	0.00308082	470.625	Aubergine liking	Crohn's disease
rs150236091	G	A	-0.088623	0.7321	13	55363692	0.009825	1.95e-19	152291	0.000533983	152291	0.00308082	470.625	Aubergine liking	Ulcerative colitis
rs1518171	G	A	-0.056368	0.3746	18	43129365	0.01023	3.61e-08	152847	0.000198599	152847	0.00148875	227.887	Horseradish liking	Crohn's disease
rs1518171	G	A	-0.056368	0.3746	18	43129365	0.01023	3.61e-08	152847	0.000198599	152847	0.00148875	227.887	Horseradish liking	Ulcerative colitis
rs1572198	T	C	-0.046067	0.2594	13	57755914	0.007671	1.93e-09	159108	0.000226616	159108	0.000815387	129.839	F-lentils/beans liking (derived food-liking factor)	Crohn's disease
rs1572198	T	C	-0.046067	0.2594	13	57755914	0.007671	1.93e-09	159108	0.000226616	159108	0.000815387	129.839	F-lentils/beans liking (derived food-liking factor)	Ulcerative colitis
rs1572198	T	C	-0.0876538	0.2595	13	57755914	0.0142589	7.88e-10	159014	0.000237592	159014	0.0029528	470.922	Beans liking	Crohn's disease
rs1572198	T	C	-0.0876538	0.2595	13	57755914	0.0142589	7.88e-10	159014	0.000237592	159014	0.0029528	470.922	Beans liking	Ulcerative colitis
rs1572671	A	G	0.050773	0.4662	6	140010959	0.008886	1.13e-08	152087	0.000214622	152087	0.00128306	195.385	Aniseed liking	Crohn's disease
rs1572671	A	G	0.050773	0.4662	6	140010959	0.008886	1.13e-08	152087	0.000214622	152087	0.00128306	195.385	Aniseed liking	Ulcerative colitis
rs157592	C	A	-0.065718	0.1797	19	44921257	0.010514	4.13e-10	159353	0.000245116	159353	0.00127327	203.155	Corn flake liking	Crohn's disease
rs157592	C	A	-0.065718	0.1797	19	44921257	0.010514	4.13e-10	159353	0.000245116	159353	0.00127327	203.155	Corn flake liking	Ulcerative colitis
rs163876	T	A	-0.053196	0.6733	11	30934530	0.009475	1.99e-08	152087	0.000207216	152087	0.00124493	189.572	Aniseed liking	Crohn's disease
rs163876	T	A	-0.053196	0.6733	11	30934530	0.009475	1.99e-08	152087	0.000207216	152087	0.00124493	189.572	Aniseed liking	Ulcerative colitis
rs1656604	C	T	0.048682	0.4594	15	47502055	0.007865	6.09e-10	159353	0.00024037	159353	0.00117716	187.802	Corn flake liking	Crohn's disease
rs1656604	C	T	0.048682	0.4594	15	47502055	0.007865	6.09e-10	159353	0.00024037	159353	0.00117716	187.802	Corn flake liking	Ulcerative colitis
rs1685155	A	G	-0.043861	0.3996	15	79573835	0.007765	1.64e-08	159501	0.0002	159501	0.000923109	147.371	Cucumber liking	Crohn's disease
rs1685155	A	G	-0.043861	0.3996	15	79573835	0.007765	1.64e-08	159501	0.0002	159501	0.000923109	147.371	Cucumber liking	Ulcerative colitis
rs17013358	A	G	-0.106036	0.0661	1	208785739	0.0173	8.9e-10	158918	0.000236344	158918	0.00138816	220.907	Tea max liking	Crohn's disease
rs17013358	A	G	-0.106036	0.0661	1	208785739	0.0173	8.9e-10	158918	0.000236344	158918	0.00138816	220.907	Tea max liking	Ulcerative colitis
rs17023032	A	C	-0.0781118	0.3708	3	85573092	0.0115852	1.56e-11	159218	0.00028544	159218	0.00284702	454.585	F-fruit liking (derived food-liking factor)	Crohn's disease
rs17023032	A	C	-0.0781118	0.3708	3	85573092	0.0115852	1.56e-11	159218	0.00028544	159218	0.00284702	454.585	F-fruit liking (derived food-liking factor)	Ulcerative colitis
rs1726866	A	G	0.050784	0.5545	7	141972905	0.009112	2.51e-08	157662	0.000196979	157662	0.00127419	201.145	Grapefruit liking	Crohn's disease
rs1726866	A	G	0.050784	0.5545	7	141972905	0.009112	2.51e-08	157662	0.000196979	157662	0.00127419	201.145	Grapefruit liking	Ulcerative colitis
rs17277081	T	C	0.099017	0.4129	14	20111755	0.010058	7.61e-23	152847	0.00063368	152847	0.00475342	730.007	Horseradish liking	Crohn's disease
rs17277081	T	C	0.099017	0.4129	14	20111755	0.010058	7.61e-23	152847	0.00063368	152847	0.00475342	730.007	Horseradish liking	Ulcerative colitis
rs17342130	G	A	-0.066131	0.2682	6	156991995	0.012039	3.98e-08	156731	0.000192485	156731	0.00171669	269.517	Green olives liking	Crohn's disease
rs17342130	G	A	-0.066131	0.2682	6	156991995	0.012039	3.98e-08	156731	0.000192485	156731	0.00171669	269.517	Green olives liking	Ulcerative colitis
rs17391889	G	C	-0.039272	0.3786	5	165208891	0.006765	6.48e-09	159516	0.000211222	159516	0.000725685	115.841	Cabbage liking	Crohn's disease
rs17391889	G	C	-0.039272	0.3786	5	165208891	0.006765	6.48e-09	159516	0.000211222	159516	0.000725685	115.841	Cabbage liking	Ulcerative colitis
rs17410557	C	T	-0.039625	0.3891	18	53250021	0.007018	1.67e-08	159303	0.000200081	159303	0.000746449	118.999	Raw carrot liking	Crohn's disease
rs17410557	C	T	-0.039625	0.3891	18	53250021	0.007018	1.67e-08	159303	0.000200081	159303	0.000746449	118.999	Raw carrot liking	Ulcerative colitis
rs17460541	T	G	-0.058215	0.6266	3	85568962	0.009386	5.61e-10	157662	0.000243939	157662	0.00158586	250.424	Grapefruit liking	Crohn's disease
rs17460541	T	G	-0.058215	0.6266	3	85568962	0.009386	5.61e-10	157662	0.000243939	157662	0.00158586	250.424	Grapefruit liking	Ulcerative colitis
rs175597	C	T	-0.102353	0.1363	6	27842848	0.0154445	3.42e-11	157390	0.000278973	157390	0.00246656	389.167	F-capsicum liking (derived food-liking factor)	Crohn's disease
rs1775255	T	G	-0.031421	0.4783	6	51378237	0.004068	1.18e-14	159418	0.000374097	159418	0.00049271	78.5845	Fruit liking	Crohn's disease
rs1775255	T	G	-0.031421	0.4783	6	51378237	0.004068	1.18e-14	159418	0.000374097	159418	0.00049271	78.5845	Fruit liking	Ulcerative colitis
rs1775255	T	G	-0.0930894	0.4783	6	51378237	0.0112023	9.58e-17	159218	0.000433523	159218	0.00432466	691.544	F-fruit liking (derived food-liking factor)	Crohn's disease
rs1775255	T	G	-0.0930894	0.4783	6	51378237	0.0112023	9.58e-17	159218	0.000433523	159218	0.00432466	691.544	F-fruit liking (derived food-liking factor)	Ulcerative colitis
rs184629	C	T	-0.062104	0.6445	13	60005468	0.010313	1.75e-09	152847	0.0002372	152847	0.00176739	270.615	Horseradish liking	Crohn's disease
rs184629	C	T	-0.062104	0.6445	13	60005468	0.010313	1.75e-09	152847	0.0002372	152847	0.00176739	270.615	Horseradish liking	Ulcerative colitis
rs188015	A	T	-0.06763	0.1473	6	27909668	0.011162	1.4e-09	159259	0.00023046	159259	0.00114897	183.192	Curry liking	Crohn's disease
rs1888369	C	T	-0.051687	0.4163	14	20110838	0.009117	1.45e-08	157484	0.000204051	157484	0.00129834	204.731	Chilli pepper liking	Crohn's disease
rs1888369	C	T	-0.051687	0.4163	14	20110838	0.009117	1.45e-08	157484	0.000204051	157484	0.00129834	204.731	Chilli pepper liking	Ulcerative colitis
rs1918898	T	C	0.053631	0.3572	2	187235912	0.009546	1.95e-08	153095	0.000206131	153095	0.00132084	202.478	Avocado liking	Crohn's disease
rs1918898	T	C	0.053631	0.3572	2	187235912	0.009546	1.95e-08	153095	0.000206131	153095	0.00132084	202.478	Avocado liking	Ulcerative colitis
rs1964272	A	G	0.026706	0.484	19	45687010	0.004057	4.66e-11	159418	0.000271743	159418	0.00035624	56.8106	Fruit liking	Crohn's disease
rs1964272	A	G	0.026706	0.484	19	45687010	0.004057	4.66e-11	159418	0.000271743	159418	0.00035624	56.8106	Fruit liking	Ulcerative colitis
rs199442	A	G	-0.058673	0.2365	17	46742756	0.00972	1.6e-09	158921	0.000229229	158921	0.00124322	197.817	Broad bean liking	Crohn's disease
rs199442	A	G	-0.058673	0.2365	17	46742756	0.00972	1.6e-09	158921	0.000229229	158921	0.00124322	197.817	Broad bean liking	Ulcerative colitis
rs200330883	C	T	-0.053269	0.3948	4	30886866	0.009432	1.65e-08	157662	0.00020227	157662	0.00135599	214.075	Grapefruit liking	Crohn's disease
rs200330883	C	T	-0.053269	0.3948	4	30886866	0.009432	1.65e-08	157662	0.00020227	157662	0.00135599	214.075	Grapefruit liking	Ulcerative colitis
rs2006810	C	T	-0.059921	0.3931	7	70437166	0.009951	1.75e-09	156020	0.000232353	156020	0.0017132	267.749	Gherkins liking	Crohn's disease
rs2006810	C	T	-0.059921	0.3931	7	70437166	0.009951	1.75e-09	156020	0.000232353	156020	0.0017132	267.749	Gherkins liking	Ulcerative colitis
rs201000	T	C	-0.066416	0.2001	6	27841381	0.011206	3.12e-09	157484	0.000223006	157484	0.00141208	222.691	Chilli pepper liking	Crohn's disease
rs201000	T	C	-0.066416	0.2001	6	27841381	0.011206	3.12e-09	157484	0.000223006	157484	0.00141208	222.691	Chilli pepper liking	Ulcerative colitis
rs2029130	A	T	-0.078781	0.628	3	85594897	0.009502	1.17e-16	154046	0.000446041	154046	0.00289985	448.004	F-burn/spicy liking (derived food-liking factor)	Crohn's disease
rs2029130	A	T	-0.078781	0.628	3	85594897	0.009502	1.17e-16	154046	0.000446041	154046	0.00289985	448.004	F-burn/spicy liking (derived food-liking factor)	Ulcerative colitis
rs2073398	G	C	-0.067438	0.3248	22	24603137	0.006867	9.57e-23	159454	0.000604481	159454	0.00199475	318.702	Mushroom liking	Crohn's disease
rs2073398	G	C	-0.067438	0.3248	22	24603137	0.006867	9.57e-23	159454	0.000604481	159454	0.00199475	318.702	Mushroom liking	Ulcerative colitis
rs2119437	C	T	-0.06575	0.5595	4	64932482	0.010818	1.25e-09	156251	0.000236362	156251	0.00213092	333.665	Black olive liking	Crohn's disease
rs2119437	C	T	-0.06575	0.5595	4	64932482	0.010818	1.25e-09	156251	0.000236362	156251	0.00213092	333.665	Black olive liking	Ulcerative colitis
rs2163971	C	T	-0.050469	0.5527	3	85379576	0.007611	3.37e-11	157485	0.000279133	157485	0.00125941	198.586	F-bitter food liking (derived food-liking factor)	Crohn's disease
rs2163971	C	T	-0.050469	0.5527	3	85379576	0.007611	3.37e-11	157485	0.000279133	157485	0.00125941	198.586	F-bitter food liking (derived food-liking factor)	Ulcerative colitis
rs2186120	A	G	0.033671	0.5274	1	65987480	0.006065	2.85e-08	159518	0.00019318	159518	0.000565166	90.204	Onion liking	Crohn's disease
rs2186120	A	G	0.033671	0.5274	1	65987480	0.006065	2.85e-08	159518	0.00019318	159518	0.000565166	90.204	Onion liking	Ulcerative colitis
rs2222492	T	C	-0.042114	0.5745	2	215060957	0.00757	2.67e-08	159386	0.000194148	159386	0.000867107	138.323	Garlic liking	Crohn's disease
rs2222492	T	C	-0.042114	0.5745	2	215060957	0.00757	2.67e-08	159386	0.000194148	159386	0.000867107	138.323	Garlic liking	Ulcerative colitis
rs2236295	T	G	0.051153	0.3991	10	62805132	0.009365	4.74e-08	154046	0.000193641	154046	0.00125504	193.574	F-burn/spicy liking (derived food-liking factor)	Crohn's disease
rs2236295	T	G	0.051153	0.3991	10	62805132	0.009365	4.74e-08	154046	0.000193641	154046	0.00125504	193.574	F-burn/spicy liking (derived food-liking factor)	Ulcerative colitis
rs2236295	T	G	0.059055	0.3993	10	62805132	0.009272	1.93e-10	157662	0.000257237	157662	0.00167302	264.21	Grapefruit liking	Crohn's disease
rs2236295	T	G	0.059055	0.3993	10	62805132	0.009272	1.93e-10	157662	0.000257237	157662	0.00167302	264.21	Grapefruit liking	Ulcerative colitis
rs2236295	T	G	0.0691048	0.3992	10	62805132	0.0108204	1.7e-10	157390	0.000259087	157390	0.0022907	361.356	F-capsicum liking (derived food-liking factor)	Crohn's disease
rs2236295	T	G	0.0691048	0.3992	10	62805132	0.0108204	1.7e-10	157390	0.000259087	157390	0.0022907	361.356	F-capsicum liking (derived food-liking factor)	Ulcerative colitis
rs224045	C	T	0.065484	0.5792	10	62765787	0.010031	6.72e-11	152847	0.000278747	152847	0.00209028	320.158	Horseradish liking	Crohn's disease
rs224045	C	T	0.065484	0.5792	10	62765787	0.010031	6.72e-11	152847	0.000278747	152847	0.00209028	320.158	Horseradish liking	Ulcerative colitis
rs224111	A	G	-0.043115	0.3913	10	62792250	0.007021	8.27e-10	159303	0.000236667	159303	0.000885523	141.19	Raw carrot liking	Crohn's disease
rs224111	A	G	-0.043115	0.3913	10	62792250	0.007021	8.27e-10	159303	0.000236667	159303	0.000885523	141.19	Raw carrot liking	Ulcerative colitis
rs224536	G	A	0.065172	0.3504	17	3583886	0.007333	6.47e-19	158772	0.000497249	158772	0.00193358	307.589	Black pepper liking	Crohn's disease
rs224536	G	A	0.065172	0.3504	17	3583886	0.007333	6.47e-19	158772	0.000497249	158772	0.00193358	307.589	Black pepper liking	Ulcerative colitis
rs224536	G	A	0.08318	0.3504	17	3583886	0.009362	6.62e-19	157484	0.000501016	157484	0.00314976	497.598	Chilli pepper liking	Crohn's disease
rs224536	G	A	0.08318	0.3504	17	3583886	0.009362	6.62e-19	157484	0.000501016	157484	0.00314976	497.598	Chilli pepper liking	Ulcerative colitis
rs224536	G	A	0.104895	0.3504	17	3583886	0.011107	3.59e-21	157390	0.000566365	157390	0.005009	792.327	F-capsicum liking (derived food-liking factor)	Crohn's disease
rs224536	G	A	0.104895	0.3504	17	3583886	0.011107	3.59e-21	157390	0.000566365	157390	0.005009	792.327	F-capsicum liking (derived food-liking factor)	Ulcerative colitis
rs224537	A	G	0.079111	0.3502	17	3583908	0.009557	1.31e-16	154046	0.000444624	154046	0.00284839	440.031	F-burn/spicy liking (derived food-liking factor)	Crohn's disease
rs224537	A	G	0.079111	0.3502	17	3583908	0.009557	1.31e-16	154046	0.000444624	154046	0.00284839	440.031	F-burn/spicy liking (derived food-liking factor)	Ulcerative colitis
rs2254388	T	C	0.065337	0.7276	11	66070128	0.011465	1.24e-08	115868	0.000280216	115868	0.00169219	196.399	Globe artichoke liking	Crohn's disease
rs2254388	T	C	0.065337	0.7276	11	66070128	0.011465	1.24e-08	115868	0.000280216	115868	0.00169219	196.399	Globe artichoke liking	Ulcerative colitis
rs2287922	A	G	-0.041411	0.5354	19	48728969	0.006695	6.26e-10	159108	0.000240403	159108	0.000853137	135.855	F-lentils/beans liking (derived food-liking factor)	Crohn's disease
rs2287922	A	G	-0.041411	0.5354	19	48728969	0.006695	6.26e-10	159108	0.000240403	159108	0.000853137	135.855	F-lentils/beans liking (derived food-liking factor)	Ulcerative colitis
rs2287922	A	G	-0.0943713	0.4646	19	48728969	0.0125326	5.07e-14	159014	0.000356463	159014	0.00443065	707.664	Beans liking	Crohn's disease
rs2287922	A	G	-0.0943713	0.4646	19	48728969	0.0125326	5.07e-14	159014	0.000356463	159014	0.00443065	707.664	Beans liking	Ulcerative colitis
rs2298527	C	G	-0.036796	0.5967	11	112981239	0.006689	3.8e-08	159516	0.00018967	159516	0.000651652	104.015	Cabbage liking	Crohn's disease
rs2298527	C	G	-0.036796	0.5967	11	112981239	0.006689	3.8e-08	159516	0.00018967	159516	0.000651652	104.015	Cabbage liking	Ulcerative colitis
rs2360806	C	A	0.066892	0.1674	8	52213174	0.011934	2.1e-08	152087	0.000206538	152087	0.0012473	189.932	Aniseed liking	Crohn's disease
rs2360806	C	A	0.066892	0.1674	8	52213174	0.011934	2.1e-08	152087	0.000206538	152087	0.0012473	189.932	Aniseed liking	Ulcerative colitis
rs2374424	G	A	-0.035309	0.5996	11	83476070	0.006445	4.32e-08	159468	0.000188181	159468	0.000598627	95.5179	Pears liking	Crohn's disease
rs2374424	G	A	-0.035309	0.5996	11	83476070	0.006445	4.32e-08	159468	0.000188181	159468	0.000598627	95.5179	Pears liking	Ulcerative colitis
rs2380937	C	T	-0.039175	0.3988	9	4145781	0.007001	2.22e-08	159303	0.000196514	159303	0.000735906	117.317	Raw carrot liking	Crohn's disease
rs2380937	C	T	-0.039175	0.3988	9	4145781	0.007001	2.22e-08	159303	0.000196514	159303	0.000735906	117.317	Raw carrot liking	Ulcerative colitis
rs2410952	T	C	-0.0632569	0.3833	5	107127323	0.0115096	3.89e-08	159218	0.000189681	159218	0.00189172	301.763	F-fruit liking (derived food-liking factor)	Crohn's disease
rs2410952	T	C	-0.0632569	0.3833	5	107127323	0.0115096	3.89e-08	159218	0.000189681	159218	0.00189172	301.763	F-fruit liking (derived food-liking factor)	Ulcerative colitis
rs2478881	T	C	0.028873	0.3457	6	51319914	0.005291	4.86e-08	159446	0.000186732	159446	0.000377129	60.1537	Strawberries liking	Crohn's disease
rs2478881	T	C	0.028873	0.3457	6	51319914	0.005291	4.86e-08	159446	0.000186732	159446	0.000377129	60.1537	Strawberries liking	Ulcerative colitis
rs2504701	A	G	0.038835	0.4364	6	51412084	0.006387	1.23e-09	159468	0.000231784	159468	0.000741878	118.392	Pears liking	Crohn's disease
rs2504701	A	G	0.038835	0.4364	6	51412084	0.006387	1.23e-09	159468	0.000231784	159468	0.000741878	118.392	Pears liking	Ulcerative colitis
rs2504714	A	G	0.051733	0.2351	6	51363597	0.007064	2.46e-13	159369	0.000336426	159369	0.000962548	153.546	Plum liking	Crohn's disease
rs2504714	A	G	0.051733	0.2351	6	51363597	0.007064	2.46e-13	159369	0.000336426	159369	0.000962548	153.546	Plum liking	Ulcerative colitis
rs2523810	T	C	-0.072435	0.5326	6	29881710	0.010212	1.35e-12	115868	0.000434041	115868	0.00261226	303.465	Globe artichoke liking	Crohn's disease
rs2523810	T	C	-0.072435	0.5326	6	29881710	0.010212	1.35e-12	115868	0.000434041	115868	0.00261226	303.465	Globe artichoke liking	Ulcerative colitis
rs2532387	T	G	-0.105387	0.2168	17	46236156	0.013058	7.15e-16	156251	0.000416699	156251	0.00377169	591.554	Black olive liking	Crohn's disease
rs2532387	T	G	-0.105387	0.2168	17	46236156	0.013058	7.15e-16	156251	0.000416699	156251	0.00377169	591.554	Black olive liking	Ulcerative colitis
rs2532395	T	C	-0.098893	0.2126	17	46229827	0.010091	1.2e-22	159493	0.000601818	159493	0.00327431	523.938	Brussel sprout liking	Crohn's disease
rs2532395	T	C	-0.098893	0.2126	17	46229827	0.010091	1.2e-22	159493	0.000601818	159493	0.00327431	523.938	Brussel sprout liking	Ulcerative colitis
rs2616832	T	G	0.043461	0.5367	9	1720702	0.00763	1.26e-08	155886	0.000208093	155886	0.000939341	146.566	Asparagus liking	Crohn's disease
rs2616832	T	G	0.043461	0.5367	9	1720702	0.00763	1.26e-08	155886	0.000208093	155886	0.000939341	146.566	Asparagus liking	Ulcerative colitis
rs26431	C	G	-0.060631	0.6901	5	103030090	0.009877	8.38e-10	153095	0.00024608	153095	0.00157236	241.097	Avocado liking	Crohn's disease
rs26431	C	G	-0.060631	0.6901	5	103030090	0.009877	8.38e-10	153095	0.00024608	153095	0.00157236	241.097	Avocado liking	Ulcerative colitis
rs26434	T	C	-0.043593	0.6901	5	103027698	0.007969	4.51e-08	157978	0.000189388	157978	0.000812825	128.511	Spinach liking	Crohn's disease
rs26434	T	C	-0.043593	0.6901	5	103027698	0.007969	4.51e-08	157978	0.000189388	157978	0.000812825	128.511	Spinach liking	Ulcerative colitis
rs268991	C	A	-0.032613	0.5383	5	22638654	0.005937	3.96e-08	159419	0.000189248	159419	0.000528683	84.3257	Tomatoes liking	Crohn's disease
rs268991	C	A	-0.032613	0.5383	5	22638654	0.005937	3.96e-08	159419	0.000189248	159419	0.000528683	84.3257	Tomatoes liking	Ulcerative colitis
rs2732631	T	G	-0.092701	0.2259	17	46211866	0.01145	5.8e-16	140886	0.000465044	140886	0.00300547	424.699	Capers liking	Crohn's disease
rs2732631	T	G	-0.092701	0.2259	17	46211866	0.01145	5.8e-16	140886	0.000465044	140886	0.00300547	424.699	Capers liking	Ulcerative colitis
rs2734961	T	C	-0.09236	0.1752	6	29881603	0.014375	1.35e-10	115868	0.000356157	115868	0.00246536	286.358	Globe artichoke liking	Crohn's disease
rs2799081	C	T	-0.0683009	0.2851	6	28302807	0.010674	1.57e-10	147344	0.000277813	147344	0.00190163	280.725	F-strong vegetable liking (derived food-liking factor)	Crohn's disease
rs28025	G	A	0.0682079	0.3032	5	103201678	0.010484	7.72e-11	147344	0.000287183	147344	0.00196579	290.214	F-strong vegetable liking (derived food-liking factor)	Crohn's disease
rs28025	G	A	0.0682079	0.3032	5	103201678	0.010484	7.72e-11	147344	0.000287183	147344	0.00196579	290.214	F-strong vegetable liking (derived food-liking factor)	Ulcerative colitis
rs281313	G	A	0.034852	0.6648	15	47404392	0.006367	4.43e-08	159369	0.000187977	159369	0.000541353	86.3205	Plum liking	Crohn's disease
rs281313	G	A	0.034852	0.6648	15	47404392	0.006367	4.43e-08	159369	0.000187977	159369	0.000541353	86.3205	Plum liking	Ulcerative colitis
rs281316	A	G	0.039527	0.6648	15	47405844	0.007021	1.83e-08	159258	0.000198979	159258	0.000696326	110.971	Dried fruit liking	Crohn's disease
rs281316	A	G	0.039527	0.6648	15	47405844	0.007021	1.83e-08	159258	0.000198979	159258	0.000696326	110.971	Dried fruit liking	Ulcerative colitis
rs28385406	A	C	-0.062325	0.2325	3	87746444	0.011263	3.16e-08	140886	0.0002173	140886	0.0013863	195.578	Capers liking	Crohn's disease
rs28385406	A	C	-0.062325	0.2325	3	87746444	0.011263	3.16e-08	140886	0.0002173	140886	0.0013863	195.578	Capers liking	Ulcerative colitis
rs2851508	G	A	0.06863	0.6492	7	69618003	0.009376	2.52e-13	157484	0.000340106	157484	0.00214534	338.579	Chilli pepper liking	Crohn's disease
rs2851508	G	A	0.06863	0.6492	7	69618003	0.009376	2.52e-13	157484	0.000340106	157484	0.00214534	338.579	Chilli pepper liking	Ulcerative colitis
rs28521983	C	T	0.055984	0.4658	14	98095153	0.009932	1.76e-08	152847	0.000207832	152847	0.00155977	238.776	Horseradish liking	Crohn's disease
rs28521983	C	T	0.055984	0.4658	14	98095153	0.009932	1.76e-08	152847	0.000207832	152847	0.00155977	238.776	Horseradish liking	Ulcerative colitis
rs2880624	T	C	0.054271	0.5925	22	27582551	0.007627	1.15e-12	159386	0.000317574	159386	0.00142227	227.01	Garlic liking	Crohn's disease
rs2880624	T	C	0.054271	0.5925	22	27582551	0.007627	1.15e-12	159386	0.000317574	159386	0.00142227	227.01	Garlic liking	Ulcerative colitis
rs2904789	T	C	-0.0693828	0.4293	6	31484655	0.012628	3.92e-08	159014	0.000189811	159014	0.00235886	375.975	Beans liking	Crohn's disease
rs2904789	T	C	-0.0693828	0.4293	6	31484655	0.012628	3.92e-08	159014	0.000189811	159014	0.00235886	375.975	Beans liking	Ulcerative colitis
rs2937339	C	T	-0.074741	0.7239	13	55425443	0.008949	6.88e-17	148949	0.000468095	148949	0.00223302	333.346	Butternut squash liking	Crohn's disease
rs2937339	C	T	-0.074741	0.7239	13	55425443	0.008949	6.88e-17	148949	0.000468095	148949	0.00223302	333.346	Butternut squash liking	Ulcerative colitis
rs2944822	T	C	0.032654	0.4441	7	72330607	0.005822	2.06e-08	159482	0.000197213	159482	0.000526478	84.0069	Salad leaves liking	Crohn's disease
rs2944822	T	C	0.032654	0.4441	7	72330607	0.005822	2.06e-08	159482	0.000197213	159482	0.000526478	84.0069	Salad leaves liking	Ulcerative colitis
rs2952186	T	C	0.05386	0.8397	8	10266571	0.009411	1.06e-08	159303	0.000205567	159303	0.000780945	124.503	Raw carrot liking	Crohn's disease
rs2952186	T	C	0.05386	0.8397	8	10266571	0.009411	1.06e-08	159303	0.000205567	159303	0.000780945	124.503	Raw carrot liking	Ulcerative colitis
rs3013340	T	A	-0.063359	0.7081	13	55425903	0.008727	3.93e-13	155376	0.000339126	155376	0.00165949	258.271	Turnip liking	Crohn's disease
rs3013340	T	A	-0.063359	0.7081	13	55425903	0.008727	3.93e-13	155376	0.000339126	155376	0.00165949	258.271	Turnip liking	Ulcerative colitis
rs306198	G	A	0.0740913	0.2854	15	84862138	0.011734	2.71e-10	157390	0.000253258	157390	0.00223914	353.205	F-capsicum liking (derived food-liking factor)	Crohn's disease
rs306198	G	A	0.0740913	0.2854	15	84862138	0.011734	2.71e-10	157390	0.000253258	157390	0.00223914	353.205	F-capsicum liking (derived food-liking factor)	Ulcerative colitis
rs307587	A	T	0.068991	0.7464	3	12068621	0.012339	2.28e-08	156251	0.000200042	156251	0.00180192	282.057	Black olive liking	Crohn's disease
rs307587	A	T	0.068991	0.7464	3	12068621	0.012339	2.28e-08	156251	0.000200042	156251	0.00180192	282.057	Black olive liking	Ulcerative colitis
rs3105049	T	C	-0.069444	0.7284	13	55367374	0.008594	6.59e-16	155886	0.000418693	155886	0.00190809	298.01	Asparagus liking	Crohn's disease
rs3105049	T	C	-0.069444	0.7284	13	55367374	0.008594	6.59e-16	155886	0.000418693	155886	0.00190809	298.01	Asparagus liking	Ulcerative colitis
rs3105049	T	C	-0.077736	0.7279	13	55367374	0.010749	4.83e-13	140886	0.000371095	140886	0.00239373	338.047	Capers liking	Crohn's disease
rs3105049	T	C	-0.077736	0.7279	13	55367374	0.010749	4.83e-13	140886	0.000371095	140886	0.00239373	338.047	Capers liking	Ulcerative colitis
rs3105049	T	C	-0.123834	0.2715	13	55367374	0.0108355	3.01e-30	147344	0.000885675	147344	0.00606614	899.255	F-strong vegetable liking (derived food-liking factor)	Crohn's disease
rs3105049	T	C	-0.123834	0.2715	13	55367374	0.0108355	3.01e-30	147344	0.000885675	147344	0.00606614	899.255	F-strong vegetable liking (derived food-liking factor)	Ulcerative colitis
rs3124402	G	A	-0.100513	0.7328	13	55400980	0.012115	1.12e-16	156251	0.000440341	156251	0.00395636	620.634	Black olive liking	Crohn's disease
rs3124402	G	A	-0.100513	0.7328	13	55400980	0.012115	1.12e-16	156251	0.000440341	156251	0.00395636	620.634	Black olive liking	Ulcerative colitis
rs3124417	T	C	-0.076342	0.7197	13	55384960	0.010978	3.61e-12	156020	0.000309864	156020	0.00235143	367.73	Gherkins liking	Crohn's disease
rs3124417	T	C	-0.076342	0.7197	13	55384960	0.010978	3.61e-12	156020	0.000309864	156020	0.00235143	367.73	Gherkins liking	Ulcerative colitis
rs3124417	T	C	-0.091612	0.7196	13	55384960	0.012055	3.03e-14	156731	0.00036835	156731	0.00338691	532.631	Green olives liking	Crohn's disease
rs3124417	T	C	-0.091612	0.7196	13	55384960	0.012055	3.03e-14	156731	0.00036835	156731	0.00338691	532.631	Green olives liking	Ulcerative colitis
rs3124424	G	A	-0.040608	0.7325	13	55368812	0.006675	1.2e-09	159419	0.000232105	159419	0.000646226	103.086	Tomatoes liking	Crohn's disease
rs3124424	G	A	-0.040608	0.7325	13	55368812	0.006675	1.2e-09	159419	0.000232105	159419	0.000646226	103.086	Tomatoes liking	Ulcerative colitis
rs3129119	G	A	-0.047721	0.2782	6	29135084	0.008412	1.43e-08	157485	0.000204314	157485	0.000914583	144.163	F-bitter food liking (derived food-liking factor)	Crohn's disease
rs3129119	G	A	-0.047721	0.2782	6	29135084	0.008412	1.43e-08	157485	0.000204314	157485	0.000914583	144.163	F-bitter food liking (derived food-liking factor)	Ulcerative colitis
rs3130048	C	T	-0.07626	0.2802	6	31645962	0.011852	1.28e-10	156731	0.000264087	156731	0.00234587	368.53	Green olives liking	Crohn's disease
rs3130048	C	T	-0.076441	0.2802	6	31645962	0.011915	1.43e-10	156251	0.00026335	156251	0.00235702	369.152	Black olive liking	Crohn's disease
rs3134798	A	G	-0.061521	0.7189	6	32216928	0.010586	6.23e-09	140886	0.000239672	140886	0.0015297	215.84	Capers liking	Crohn's disease
rs3134798	A	G	-0.061521	0.7189	6	32216928	0.010586	6.23e-09	140886	0.000239672	140886	0.0015297	215.84	Capers liking	Ulcerative colitis
rs336614	C	T	-0.066772	0.4058	3	18590414	0.00981353	1.02e-11	147344	0.000314104	147344	0.00215012	317.487	F-strong vegetable liking (derived food-liking factor)	Crohn's disease
rs336614	C	T	-0.066772	0.4058	3	18590414	0.00981353	1.02e-11	147344	0.000314104	147344	0.00215012	317.487	F-strong vegetable liking (derived food-liking factor)	Ulcerative colitis
rs34143494	A	G	-0.038275	0.2062	16	62724477	0.006223	7.79e-10	159446	0.000237203	159446	0.000479579	76.5027	Strawberries liking	Crohn's disease
rs34143494	A	G	-0.038275	0.2062	16	62724477	0.006223	7.79e-10	159446	0.000237203	159446	0.000479579	76.5027	Strawberries liking	Ulcerative colitis
rs34302035	C	G	0.048285	0.1706	2	59685456	0.008101	2.53e-09	159458	0.000222746	159458	0.000659778	105.275	Oranges liking	Crohn's disease
rs34302035	C	G	0.048285	0.1706	2	59685456	0.008101	2.53e-09	159458	0.000222746	159458	0.000659778	105.275	Oranges liking	Ulcerative colitis
rs34384674	A	G	0.093541	0.1319	5	94151245	0.0165372	1.55e-08	159218	0.000200914	159218	0.00200378	319.673	F-fruit liking (derived food-liking factor)	Crohn's disease
rs34384674	A	G	0.093541	0.1319	5	94151245	0.0165372	1.55e-08	159218	0.000200914	159218	0.00200378	319.673	F-fruit liking (derived food-liking factor)	Ulcerative colitis
rs34662493	G	A	-0.060076	0.0954	12	109509389	0.009962	1.66e-09	159482	0.000227984	159482	0.000622927	99.4063	Salad leaves liking	Crohn's disease
rs34662493	G	A	-0.060076	0.0954	12	109509389	0.009962	1.66e-09	159482	0.000227984	159482	0.000622927	99.4063	Salad leaves liking	Ulcerative colitis
rs34662493	G	A	-0.065669	0.0954	12	109509389	0.011775	2.46e-08	159303	0.000195207	159303	0.000744313	118.658	Raw carrot liking	Crohn's disease
rs34662493	G	A	-0.065669	0.0954	12	109509389	0.011775	2.46e-08	159303	0.000195207	159303	0.000744313	118.658	Raw carrot liking	Ulcerative colitis
rs34662493	G	A	-0.112873	0.0954	12	109509389	0.019063	3.2e-09	159432	0.000219853	159432	0.00219897	351.355	F-salad vegetables liking (derived food-liking factor)	Crohn's disease
rs34662493	G	A	-0.112873	0.0954	12	109509389	0.019063	3.2e-09	159432	0.000219853	159432	0.00219897	351.355	F-salad vegetables liking (derived food-liking factor)	Ulcerative colitis
rs35166611	T	G	0.042809	0.3486	11	66348311	0.00772	2.96e-08	157978	0.000194608	157978	0.000832291	131.592	Spinach liking	Crohn's disease
rs35166611	T	G	0.042809	0.3486	11	66348311	0.00772	2.96e-08	157978	0.000194608	157978	0.000832291	131.592	Spinach liking	Ulcerative colitis
rs35166611	T	G	0.0603871	0.3485	11	66348311	0.0101132	2.36e-09	147344	0.000241923	147344	0.00165591	244.39	F-strong vegetable liking (derived food-liking factor)	Crohn's disease
rs35166611	T	G	0.0603871	0.3485	11	66348311	0.0101132	2.36e-09	147344	0.000241923	147344	0.00165591	244.39	F-strong vegetable liking (derived food-liking factor)	Ulcerative colitis
rs35207189	G	T	-0.055923	0.3841	13	57842561	0.00864	9.75e-11	155886	0.00026868	155886	0.00147967	230.999	Asparagus liking	Crohn's disease
rs35207189	G	T	-0.055923	0.3841	13	57842561	0.00864	9.75e-11	155886	0.00026868	155886	0.00147967	230.999	Asparagus liking	Ulcerative colitis
rs35207189	G	T	-0.069718	0.3839	13	57842561	0.012164	1e-08	156251	0.000210198	156251	0.00229927	360.086	Black olive liking	Crohn's disease
rs35207189	G	T	-0.069718	0.3839	13	57842561	0.012164	1e-08	156251	0.000210198	156251	0.00229927	360.086	Black olive liking	Ulcerative colitis
rs35207189	G	T	-0.071333	0.384	13	57842561	0.012098	3.75e-09	156731	0.000221773	156731	0.00240726	378.198	Green olives liking	Crohn's disease
rs35207189	G	T	-0.071333	0.384	13	57842561	0.012098	3.75e-09	156731	0.000221773	156731	0.00240726	378.198	Green olives liking	Ulcerative colitis
rs35260863	C	T	-0.064826	0.1015	14	21575814	0.01061	1e-09	159373	0.000234184	159373	0.000766501	122.252	Cherry liking	Crohn's disease
rs35260863	C	T	-0.064826	0.1015	14	21575814	0.01061	1e-09	159373	0.000234184	159373	0.000766501	122.252	Cherry liking	Ulcerative colitis
rs35260863	C	T	-0.071848	0.1015	14	21575814	0.009973	5.91e-13	159369	0.000325565	159369	0.00094155	150.193	Plum liking	Crohn's disease
rs35260863	C	T	-0.071848	0.1015	14	21575814	0.009973	5.91e-13	159369	0.000325565	159369	0.00094155	150.193	Plum liking	Ulcerative colitis
rs35260863	C	T	-0.112112	0.1015	14	21575814	0.01853	1.45e-09	159218	0.000229862	159218	0.00229255	365.848	F-fruit liking (derived food-liking factor)	Crohn's disease
rs35260863	C	T	-0.112112	0.1015	14	21575814	0.01853	1.45e-09	159218	0.000229862	159218	0.00229255	365.848	F-fruit liking (derived food-liking factor)	Ulcerative colitis
rs35539176	C	G	0.066188	0.2389	9	121852557	0.011466	7.85e-09	156020	0.000213534	156020	0.00159311	248.951	Gherkins liking	Crohn's disease
rs35539176	C	G	0.066188	0.2389	9	121852557	0.011466	7.85e-09	156020	0.000213534	156020	0.00159311	248.951	Gherkins liking	Ulcerative colitis
rs35805189	T	C	0.063775	0.3157	2	145001944	0.011508	3.01e-08	156731	0.000195915	156731	0.00175732	275.909	Green olives liking	Crohn's disease
rs35805189	T	C	0.063775	0.3157	2	145001944	0.011508	3.01e-08	156731	0.000195915	156731	0.00175732	275.909	Green olives liking	Ulcerative colitis
rs370708621	A	G	0.081398	0.0425	6	61085860	0.014052	6.98e-09	159515	0.000210312	159515	0.000539244	86.0628	Apples liking	Crohn's disease
rs370708621	A	G	0.081398	0.0425	6	61085860	0.014052	6.98e-09	159515	0.000210312	159515	0.000539244	86.0628	Apples liking	Ulcerative colitis
rs374952396	T	G	0.051601	0.7538	17	46676277	0.00928	2.72e-08	155376	0.000198955	155376	0.000988304	153.709	Turnip liking	Crohn's disease
rs374952396	T	G	0.051601	0.7538	17	46676277	0.00928	2.72e-08	155376	0.000198955	155376	0.000988304	153.709	Turnip liking	Ulcerative colitis
rs3777755	T	C	-0.043928	0.3099	6	12159466	0.007397	2.9e-09	159303	0.000221339	159303	0.000825366	131.59	Raw carrot liking	Crohn's disease
rs3777755	T	C	-0.043928	0.3099	6	12159466	0.007397	2.9e-09	159303	0.000221339	159303	0.000825366	131.59	Raw carrot liking	Ulcerative colitis
rs3802764	A	T	0.064055	0.3871	11	95781435	0.010457	9.1e-10	115868	0.000323739	115868	0.00194692	226.022	Globe artichoke liking	Crohn's disease
rs3802764	A	T	0.064055	0.3871	11	95781435	0.010457	9.1e-10	115868	0.000323739	115868	0.00194692	226.022	Globe artichoke liking	Ulcerative colitis
rs3802764	A	T	0.0612469	0.3855	11	95781435	0.00990089	6.17e-10	147344	0.000259644	147344	0.00177723	262.328	F-strong vegetable liking (derived food-liking factor)	Crohn's disease
rs3802764	A	T	0.0612469	0.3855	11	95781435	0.00990089	6.17e-10	147344	0.000259644	147344	0.00177723	262.328	F-strong vegetable liking (derived food-liking factor)	Ulcerative colitis
rs3807688	G	A	-0.04024	0.2719	7	78154465	0.007097	1.44e-08	159454	0.000201581	159454	0.00064113	102.295	Mushroom liking	Crohn's disease
rs3807688	G	A	-0.04024	0.2719	7	78154465	0.007097	1.44e-08	159454	0.000201581	159454	0.00064113	102.295	Mushroom liking	Ulcerative colitis
rs3986599	G	A	0.053807	0.6512	11	2418312	0.009592	2.04e-08	154046	0.000204233	154046	0.00131522	202.869	F-burn/spicy liking (derived food-liking factor)	Crohn's disease
rs3986599	G	A	0.053807	0.6512	11	2418312	0.009592	2.04e-08	154046	0.000204233	154046	0.00131522	202.869	F-burn/spicy liking (derived food-liking factor)	Ulcerative colitis
rs4073513	G	A	0.039217	0.711	11	46049702	0.006966	1.83e-08	159468	0.000198714	159468	0.000632042	100.853	Pears liking	Crohn's disease
rs4073513	G	A	0.039217	0.711	11	46049702	0.006966	1.83e-08	159468	0.000198714	159468	0.000632042	100.853	Pears liking	Ulcerative colitis
rs41271151	G	C	0.074246	0.1616	9	23692127	0.013375	2.87e-08	156020	0.000197469	156020	0.00149372	233.396	Gherkins liking	Crohn's disease
rs41271151	G	C	0.074246	0.1616	9	23692127	0.013375	2.87e-08	156020	0.000197469	156020	0.00149372	233.396	Gherkins liking	Ulcerative colitis
rs41847	G	A	-0.0883525	0.3382	7	69553899	0.0112009	3.07e-15	157390	0.000395174	157390	0.00349436	551.9	F-capsicum liking (derived food-liking factor)	Crohn's disease
rs41847	G	A	-0.0883525	0.3382	7	69553899	0.0112009	3.07e-15	157390	0.000395174	157390	0.00349436	551.9	F-capsicum liking (derived food-liking factor)	Ulcerative colitis
rs41849	C	T	-0.046189	0.3381	7	69551582	0.008334	3.01e-08	159259	0.000192836	159259	0.000954871	152.215	Curry liking	Crohn's disease
rs41849	C	T	-0.046189	0.3381	7	69551582	0.008334	3.01e-08	159259	0.000192836	159259	0.000954871	152.215	Curry liking	Ulcerative colitis
rs4240637	G	A	0.040471	0.7681	8	10272247	0.007051	9.55e-09	159419	0.000206615	159419	0.000583494	93.0732	Tomatoes liking	Crohn's disease
rs4240637	G	A	0.040471	0.7681	8	10272247	0.007051	9.55e-09	159419	0.000206615	159419	0.000583494	93.0732	Tomatoes liking	Ulcerative colitis
rs4310746	G	A	-0.047482	0.7242	13	55438544	0.006871	4.89e-12	159496	0.000299326	159496	0.000900618	143.773	Cauliflower liking	Crohn's disease
rs4310746	G	A	-0.047482	0.7242	13	55438544	0.006871	4.89e-12	159496	0.000299326	159496	0.000900618	143.773	Cauliflower liking	Ulcerative colitis
rs4347883	C	T	-0.036926	0.4488	2	43957990	0.006353	6.19e-09	159454	0.000211829	159454	0.000674616	107.641	Mushroom liking	Crohn's disease
rs4347883	C	T	-0.036926	0.4488	2	43957990	0.006353	6.19e-09	159454	0.000211829	159454	0.000674616	107.641	Mushroom liking	Ulcerative colitis
rs437564	T	C	-0.062702	0.3752	16	28806716	0.00954	4.99e-11	157484	0.000274231	157484	0.0018433	290.823	Chilli pepper liking	Crohn's disease
rs437564	T	C	-0.062702	0.3752	16	28806716	0.00954	4.99e-11	157484	0.000274231	157484	0.0018433	290.823	Chilli pepper liking	Ulcerative colitis
rs4432147	A	C	-0.055599	0.3131	13	58881078	0.009785	1.36e-08	157662	0.00020474	157662	0.00132966	209.913	Grapefruit liking	Crohn's disease
rs4432147	A	C	-0.055599	0.3131	13	58881078	0.009785	1.36e-08	157662	0.00020474	157662	0.00132966	209.913	Grapefruit liking	Ulcerative colitis
rs4486206	G	A	0.0903322	0.2332	8	10270460	0.0132431	9.04e-12	159432	0.000291749	159432	0.00291827	466.623	F-salad vegetables liking (derived food-liking factor)	Crohn's disease
rs4486206	G	A	0.0903322	0.2332	8	10270460	0.0132431	9.04e-12	159432	0.000291749	159432	0.00291827	466.623	F-salad vegetables liking (derived food-liking factor)	Ulcerative colitis
rs4532156	C	T	-0.0851354	0.2804	3	18741984	0.0124669	8.56e-12	159432	0.000292417	159432	0.00292495	467.695	F-salad vegetables liking (derived food-liking factor)	Crohn's disease
rs4532156	C	T	-0.0851354	0.2804	3	18741984	0.0124669	8.56e-12	159432	0.000292417	159432	0.00292495	467.695	F-salad vegetables liking (derived food-liking factor)	Ulcerative colitis
rs4535826	G	A	0.084924	0.2191	9	83941916	0.0151112	1.91e-08	159014	0.000198584	159014	0.00246791	393.399	Beans liking	Crohn's disease
rs4535826	G	A	0.084924	0.2191	9	83941916	0.0151112	1.91e-08	159014	0.000198584	159014	0.00246791	393.399	Beans liking	Ulcerative colitis
rs4560534	A	G	0.057324	0.5346	5	106559662	0.010006	1.02e-08	140886	0.000232911	140886	0.00163515	230.744	Capers liking	Crohn's disease
rs4560534	A	G	0.057324	0.5346	5	106559662	0.010006	1.02e-08	140886	0.000232911	140886	0.00163515	230.744	Capers liking	Ulcerative colitis
rs4617401	T	A	0.051388	0.702	1	10576898	0.008754	4.38e-09	148949	0.000231301	148949	0.00110486	164.747	Butternut squash liking	Crohn's disease
rs4617401	T	A	0.051388	0.702	1	10576898	0.008754	4.38e-09	148949	0.000231301	148949	0.00110486	164.747	Butternut squash liking	Ulcerative colitis
rs4630591	T	C	-0.099542	0.2025	17	46115202	0.012774	6.71e-15	115868	0.000523812	115868	0.00320036	372.003	Globe artichoke liking	Crohn's disease
rs4630591	T	C	-0.099542	0.2025	17	46115202	0.012774	6.71e-15	115868	0.000523812	115868	0.00320036	372.003	Globe artichoke liking	Ulcerative colitis
rs4662411	C	T	-0.0694951	0.4007	2	144981147	0.0108136	1.3e-10	157390	0.000262349	157390	0.00231954	365.917	F-capsicum liking (derived food-liking factor)	Crohn's disease
rs4662411	C	T	-0.0694951	0.4007	2	144981147	0.0108136	1.3e-10	157390	0.000262349	157390	0.00231954	365.917	F-capsicum liking (derived food-liking factor)	Ulcerative colitis
rs4678791	G	A	-0.052839	0.5638	3	35672345	0.009595	3.68e-08	140886	0.000215211	140886	0.00137325	193.735	Capers liking	Crohn's disease
rs4678791	G	A	-0.052839	0.5638	3	35672345	0.009595	3.68e-08	140886	0.000215211	140886	0.00137325	193.735	Capers liking	Ulcerative colitis
rs4720886	T	C	-0.038493	0.3291	7	1648693	0.006784	1.41e-08	159373	0.000201974	159373	0.000654303	104.345	Cherry liking	Crohn's disease
rs4720886	T	C	-0.038493	0.3291	7	1648693	0.006784	1.41e-08	159373	0.000201974	159373	0.000654303	104.345	Cherry liking	Ulcerative colitis
rs4728071	C	T	0.0803549	0.2108	7	127546395	0.0137298	4.84e-09	159432	0.000214798	159432	0.00214839	343.256	F-salad vegetables liking (derived food-liking factor)	Crohn's disease
rs4728071	C	T	0.0803549	0.2108	7	127546395	0.0137298	4.84e-09	159432	0.000214798	159432	0.00214839	343.256	F-salad vegetables liking (derived food-liking factor)	Ulcerative colitis
rs4739299	A	G	0.060146	0.6136	8	35211782	0.010957	4.05e-08	156731	0.000192219	156731	0.0017154	269.315	Green olives liking	Crohn's disease
rs4780842	T	C	0.075562	0.8923	16	20126119	0.012709	2.79e-09	159353	0.000221785	159353	0.0010974	175.063	Corn flake liking	Crohn's disease
rs4780842	T	C	0.075562	0.8923	16	20126119	0.012709	2.79e-09	159353	0.000221785	159353	0.0010974	175.063	Corn flake liking	Ulcerative colitis
rs4838225	A	C	0.056652	0.4333	9	124841535	0.009974	1.37e-08	152847	0.000211032	152847	0.00157617	241.29	Horseradish liking	Crohn's disease
rs4838225	A	C	0.056652	0.4333	9	124841535	0.009974	1.37e-08	152847	0.000211032	152847	0.00157617	241.29	Horseradish liking	Ulcerative colitis
rs4841029	A	G	0.045752	0.4205	8	8748122	0.00804	1.3e-08	159259	0.000203292	159259	0.00102016	162.634	Curry liking	Crohn's disease
rs4841029	A	G	0.045752	0.4205	8	8748122	0.00804	1.3e-08	159259	0.000203292	159259	0.00102016	162.634	Curry liking	Ulcerative colitis
rs4885824	C	A	-0.097184	0.8013	13	55377716	0.012415	5.05e-15	152847	0.000400747	152847	0.00300755	461.075	Horseradish liking	Crohn's disease
rs4885824	C	A	-0.097184	0.8013	13	55377716	0.012415	5.05e-15	152847	0.000400747	152847	0.00300755	461.075	Horseradish liking	Ulcerative colitis
rs4917761	T	C	0.047102	0.6503	10	97207479	0.00807	5.37e-09	155024	0.000219706	155024	0.00100906	156.585	Cereal bar liking	Crohn's disease
rs4917761	T	C	0.047102	0.6503	10	97207479	0.00807	5.37e-09	155024	0.000219706	155024	0.00100906	156.585	Cereal bar liking	Ulcerative colitis
rs4929925	A	C	-0.02409	0.6552	11	8633640	0.004262	1.6e-08	159418	0.000200368	159418	0.000262207	41.811	Fruit liking	Crohn's disease
rs4929925	A	C	-0.02409	0.6552	11	8633640	0.004262	1.6e-08	159418	0.000200368	159418	0.000262207	41.811	Fruit liking	Ulcerative colitis
rs4929925	A	C	-0.040185	0.6551	11	8633640	0.006695	1.97e-09	159373	0.000226006	159373	0.000729724	116.382	Cherry liking	Crohn's disease
rs4929925	A	C	-0.040185	0.6551	11	8633640	0.006695	1.97e-09	159373	0.000226006	159373	0.000729724	116.382	Cherry liking	Ulcerative colitis
rs4929925	A	C	-0.0919718	0.3448	11	8633640	0.0117733	5.63e-15	159218	0.000383144	159218	0.00382191	610.842	F-fruit liking (derived food-liking factor)	Crohn's disease
rs4929925	A	C	-0.0919718	0.3448	11	8633640	0.0117733	5.63e-15	159218	0.000383144	159218	0.00382191	610.842	F-fruit liking (derived food-liking factor)	Ulcerative colitis
rs4939727	A	G	0.0747885	0.4039	18	53266544	0.0107996	4.36e-12	157390	0.000304615	157390	0.00269335	425.046	F-capsicum liking (derived food-liking factor)	Crohn's disease
rs4939727	A	G	0.0747885	0.4039	18	53266544	0.0107996	4.36e-12	157390	0.000304615	157390	0.00269335	425.046	F-capsicum liking (derived food-liking factor)	Ulcerative colitis
rs4947336	A	T	-0.118515	0.1163	6	28608366	0.013858	1.27e-17	152087	0.000480674	152087	0.0028871	440.355	Aniseed liking	Crohn's disease
rs4964474	C	A	-0.068316	0.1472	12	106628860	0.012283	2.69e-08	152291	0.000203086	152291	0.00117174	178.652	Aubergine liking	Crohn's disease
rs4964474	C	A	-0.068316	0.1472	12	106628860	0.012283	2.69e-08	152291	0.000203086	152291	0.00117174	178.652	Aubergine liking	Ulcerative colitis
rs4988235	A	G	-0.057436	0.7425	2	135851076	0.009488	1.44e-09	158921	0.000230538	158921	0.00126146	200.723	Broad bean liking	Crohn's disease
rs4988235	A	G	-0.057436	0.7425	2	135851076	0.009488	1.44e-09	158921	0.000230538	158921	0.00126146	200.723	Broad bean liking	Ulcerative colitis
rs4992979	T	C	-0.038507	0.4931	8	21722670	0.006867	2.07e-08	159303	0.000197352	159303	0.000741253	118.17	Raw carrot liking	Crohn's disease
rs4992979	T	C	-0.038507	0.4931	8	21722670	0.006867	2.07e-08	159303	0.000197352	159303	0.000741253	118.17	Raw carrot liking	Ulcerative colitis
rs501964	T	C	-0.049187	0.344	2	44911802	0.006448	2.43e-14	159414	0.000364898	159414	0.00109193	174.256	Broccoli liking	Crohn's disease
rs501964	T	C	-0.049187	0.344	2	44911802	0.006448	2.43e-14	159414	0.000364898	159414	0.00109193	174.256	Broccoli liking	Ulcerative colitis
rs504758	G	C	-0.080776	0.7592	13	55668316	0.011906	1.2e-11	115868	0.000397104	115868	0.00238565	277.077	Globe artichoke liking	Crohn's disease
rs504758	G	C	-0.080776	0.7592	13	55668316	0.011906	1.2e-11	115868	0.000397104	115868	0.00238565	277.077	Globe artichoke liking	Ulcerative colitis
rs507711	T	C	-0.055364	0.5322	19	48705307	0.008296	2.53e-11	158921	0.000280169	158921	0.00152623	242.918	Broad bean liking	Crohn's disease
rs507711	T	C	-0.055364	0.5322	19	48705307	0.008296	2.53e-11	158921	0.000280169	158921	0.00152623	242.918	Broad bean liking	Ulcerative colitis
rs512445	C	T	0.05029	0.5758	9	125566900	0.00837	1.9e-09	158921	0.000227111	158921	0.00123548	196.584	Broad bean liking	Crohn's disease
rs512445	C	T	0.05029	0.5758	9	125566900	0.00837	1.9e-09	158921	0.000227111	158921	0.00123548	196.584	Broad bean liking	Ulcerative colitis
rs543760429	C	T	0.192568	0.0378	22	42751200	0.024102	1.4e-15	157662	0.000404729	157662	0.00269746	426.432	Grapefruit liking	Crohn's disease
rs543760429	C	T	0.192568	0.0378	22	42751200	0.024102	1.4e-15	157662	0.000404729	157662	0.00269746	426.432	Grapefruit liking	Ulcerative colitis
rs544567	G	T	-0.058852	0.2322	8	92489600	0.010345	1.31e-08	152291	0.000212471	152291	0.00123499	188.308	Aubergine liking	Crohn's disease
rs544567	G	T	-0.058852	0.2322	8	92489600	0.010345	1.31e-08	152291	0.000212471	152291	0.00123499	188.308	Aubergine liking	Ulcerative colitis
rs544567	G	T	-0.0659618	0.2324	8	92489600	0.0114094	7.41e-09	147344	0.000226796	147344	0.00155234	229.081	F-strong vegetable liking (derived food-liking factor)	Crohn's disease
rs544567	G	T	-0.0659618	0.2324	8	92489600	0.0114094	7.41e-09	147344	0.000226796	147344	0.00155234	229.081	F-strong vegetable liking (derived food-liking factor)	Ulcerative colitis
rs55852693	C	A	0.057982	0.3062	8	8317614	0.009927	5.24e-09	154046	0.000221416	154046	0.00142842	220.354	F-burn/spicy liking (derived food-liking factor)	Crohn's disease
rs55852693	C	A	0.057982	0.3062	8	8317614	0.009927	5.24e-09	154046	0.000221416	154046	0.00142842	220.354	F-burn/spicy liking (derived food-liking factor)	Ulcerative colitis
rs55852693	C	A	0.0742619	0.3061	8	8317614	0.011498	1.06e-10	157390	0.000264972	157390	0.00234273	369.585	F-capsicum liking (derived food-liking factor)	Crohn's disease
rs55852693	C	A	0.0742619	0.3061	8	8317614	0.011498	1.06e-10	157390	0.000264972	157390	0.00234273	369.585	F-capsicum liking (derived food-liking factor)	Ulcerative colitis
rs55894341	A	G	-0.036167	0.4129	14	20111306	0.006187	5.08e-09	159458	0.000214255	159458	0.000634179	101.188	Oranges liking	Crohn's disease
rs55894341	A	G	-0.036167	0.4129	14	20111306	0.006187	5.08e-09	159458	0.000214255	159458	0.000634179	101.188	Oranges liking	Ulcerative colitis
rs55894341	A	G	-0.039647	0.413	14	20111306	0.006723	3.73e-09	159258	0.000218325	159258	0.000762147	121.469	Dried fruit liking	Crohn's disease
rs55894341	A	G	-0.039647	0.413	14	20111306	0.006723	3.73e-09	159258	0.000218325	159258	0.000762147	121.469	Dried fruit liking	Ulcerative colitis
rs561338523	G	C	-0.127665	0.0312	8	26938551	0.023001	2.87e-08	159259	0.000193405	159259	0.000985286	157.068	Curry liking	Crohn's disease
rs561338523	G	C	-0.127665	0.0312	8	26938551	0.023001	2.87e-08	159259	0.000193405	159259	0.000985286	157.068	Curry liking	Ulcerative colitis
rs56246068	A	G	0.07492	0.11	7	139845714	0.012279	1.07e-09	155886	0.000238761	155886	0.00109903	171.509	Asparagus liking	Crohn's disease
rs56246068	A	G	0.07492	0.11	7	139845714	0.012279	1.07e-09	155886	0.000238761	155886	0.00109903	171.509	Asparagus liking	Ulcerative colitis
rs56933582	C	T	0.0987657	0.0932	3	114919298	0.0165762	2.55e-09	147344	0.000240886	147344	0.0016488	243.34	F-strong vegetable liking (derived food-liking factor)	Crohn's disease
rs56933582	C	T	0.0987657	0.0932	3	114919298	0.0165762	2.55e-09	147344	0.000240886	147344	0.0016488	243.34	F-strong vegetable liking (derived food-liking factor)	Ulcerative colitis
rs5743618	A	C	-0.057324	0.2315	4	38797027	0.009283	6.66e-10	155376	0.000245364	155376	0.00116922	181.88	Turnip liking	Crohn's disease
rs5743618	A	C	-0.057324	0.2315	4	38797027	0.009283	6.66e-10	155376	0.000245364	155376	0.00116922	181.88	Turnip liking	Ulcerative colitis
rs59309762	T	C	-0.069466	0.3283	8	63756937	0.011426	1.24e-09	156251	0.000236503	156251	0.00212824	333.245	Black olive liking	Crohn's disease
rs59309762	T	C	-0.069466	0.3283	8	63756937	0.011426	1.24e-09	156251	0.000236503	156251	0.00212824	333.245	Black olive liking	Ulcerative colitis
rs6066836	G	A	0.041353	0.4475	20	48739946	0.007094	5.59e-09	158772	0.000213979	158772	0.000845609	134.371	Black pepper liking	Crohn's disease
rs6066836	G	A	0.041353	0.4475	20	48739946	0.007094	5.59e-09	158772	0.000213979	158772	0.000845609	134.371	Black pepper liking	Ulcerative colitis
rs60758546	T	A	-0.064038	0.2478	5	166652294	0.011563	3.08e-08	152847	0.00020063	152847	0.00152876	234.022	Horseradish liking	Crohn's disease
rs60758546	T	A	-0.064038	0.2478	5	166652294	0.011563	3.08e-08	152847	0.00020063	152847	0.00152876	234.022	Horseradish liking	Ulcerative colitis
rs607863	C	T	-0.0664991	0.2922	1	88312228	0.0116522	1.15e-08	157390	0.000206897	157390	0.00182916	288.416	F-capsicum liking (derived food-liking factor)	Crohn's disease
rs607863	C	T	-0.0664991	0.2922	1	88312228	0.0116522	1.15e-08	157390	0.000206897	157390	0.00182916	288.416	F-capsicum liking (derived food-liking factor)	Ulcerative colitis
rs607863	C	T	-0.066914	0.7077	1	88312228	0.01172	1.16e-08	156731	0.00020794	156731	0.00185243	290.868	Green olives liking	Crohn's disease
rs607863	C	T	-0.066914	0.7077	1	88312228	0.01172	1.16e-08	156731	0.00020794	156731	0.00185243	290.868	Green olives liking	Ulcerative colitis
rs617999	C	T	-0.048279	0.387	11	95856771	0.008663	2.52e-08	158151	0.000196349	158151	0.0011059	175.091	Tea with sugar liking	Crohn's disease
rs617999	C	T	-0.048279	0.387	11	95856771	0.008663	2.52e-08	158151	0.000196349	158151	0.0011059	175.091	Tea with sugar liking	Ulcerative colitis
rs61912110	C	A	-0.15017	0.5213	12	11103198	0.009123	1.08e-60	157662	0.00171563	157662	0.0112551	1794.67	Grapefruit liking	Crohn's disease
rs61912110	C	A	-0.15017	0.5213	12	11103198	0.009123	1.08e-60	157662	0.00171563	157662	0.0112551	1794.67	Grapefruit liking	Ulcerative colitis
rs61949928	A	C	0.122997	0.0634	13	64375841	0.022167	2.9e-08	156251	0.000197003	156251	0.00179665	281.229	Black olive liking	Crohn's disease
rs61949928	A	C	0.122997	0.0634	13	64375841	0.022167	2.9e-08	156251	0.000197003	156251	0.00179665	281.229	Black olive liking	Ulcerative colitis
rs62063281	G	A	-0.083449	0.2192	17	45961419	0.0116482	7.83e-13	147344	0.000348215	147344	0.0023837	352.06	F-strong vegetable liking (derived food-liking factor)	Crohn's disease
rs62063281	G	A	-0.083449	0.2192	17	45961419	0.0116482	7.83e-13	147344	0.000348215	147344	0.0023837	352.06	F-strong vegetable liking (derived food-liking factor)	Ulcerative colitis
rs62090520	A	C	-0.04453	0.3715	18	43139797	0.007854	1.45e-08	159501	0.000201501	159501	0.000925975	147.829	Cucumber liking	Crohn's disease
rs62090520	A	C	-0.04453	0.3715	18	43139797	0.007854	1.45e-08	159501	0.000201501	159501	0.000925975	147.829	Cucumber liking	Ulcerative colitis
rs62093060	A	C	0.101119	0.0679	18	45461688	0.017654	1.03e-08	152087	0.000215675	152087	0.00129428	197.095	Aniseed liking	Crohn's disease
rs62093060	A	C	0.101119	0.0679	18	45461688	0.017654	1.03e-08	152087	0.000215675	152087	0.00129428	197.095	Aniseed liking	Ulcerative colitis
rs62244860	G	A	0.054478	0.4362	3	71498439	0.009612	1.46e-08	140886	0.000227958	140886	0.00145977	205.958	Capers liking	Crohn's disease
rs62244860	G	A	0.054478	0.4362	3	71498439	0.009612	1.46e-08	140886	0.000227958	140886	0.00145977	205.958	Capers liking	Ulcerative colitis
rs62263063	G	A	0.059753	0.533	3	115463382	0.010739	2.66e-08	156251	0.000198102	156251	0.00177743	278.217	Black olive liking	Crohn's disease
rs62263063	G	A	0.059753	0.533	3	115463382	0.010739	2.66e-08	156251	0.000198102	156251	0.00177743	278.217	Black olive liking	Ulcerative colitis
rs62462026	G	A	0.0625654	0.4777	7	88703279	0.0112113	2.4e-08	159432	0.000195299	159432	0.00195332	312.028	F-salad vegetables liking (derived food-liking factor)	Crohn's disease
rs62462026	G	A	0.0625654	0.4777	7	88703279	0.0112113	2.4e-08	159432	0.000195299	159432	0.00195332	312.028	F-salad vegetables liking (derived food-liking factor)	Ulcerative colitis
rs62519822	A	G	-0.051531	0.1128	8	64555239	0.00915	1.81e-08	159482	0.000198839	159482	0.000531493	84.8076	Salad leaves liking	Crohn's disease
rs62519822	A	G	-0.051531	0.1128	8	64555239	0.00915	1.81e-08	159482	0.000198839	159482	0.000531493	84.8076	Salad leaves liking	Ulcerative colitis
rs6566233	C	T	0.04189	0.4805	18	55778699	0.007292	9.27e-09	159473	0.000206898	159473	0.000876052	139.827	Orange juice liking	Crohn's disease
rs6566233	C	T	0.04189	0.4805	18	55778699	0.007292	9.27e-09	159473	0.000206898	159473	0.000876052	139.827	Orange juice liking	Ulcerative colitis
rs663640	T	C	-0.037493	0.2208	18	60178844	0.006292	2.56e-09	159579	0.000222462	159579	0.000483703	77.2252	Potatoes liking	Crohn's disease
rs663640	T	C	-0.037493	0.2208	18	60178844	0.006292	2.56e-09	159579	0.000222462	159579	0.000483703	77.2252	Potatoes liking	Ulcerative colitis
rs6664698	A	G	0.065053	0.1307	1	66623735	0.011759	3.18e-08	159342	0.000192037	159342	0.000961634	153.374	Beetroot liking	Crohn's disease
rs6664698	A	G	0.065053	0.1307	1	66623735	0.011759	3.18e-08	159342	0.000192037	159342	0.000961634	153.374	Beetroot liking	Ulcerative colitis
rs6747171	G	A	0.042205	0.3108	2	145062321	0.00758	2.6e-08	158772	0.000195225	158772	0.000763105	121.251	Black pepper liking	Crohn's disease
rs6747171	G	A	0.042205	0.3108	2	145062321	0.00758	2.6e-08	158772	0.000195225	158772	0.000763105	121.251	Black pepper liking	Ulcerative colitis
rs6771804	T	A	0.044935	0.3179	3	84934767	0.006458	3.5e-12	159518	0.000303415	159518	0.000875665	139.805	Onion liking	Crohn's disease
rs6771804	T	A	0.044935	0.3179	3	84934767	0.006458	3.5e-12	159518	0.000303415	159518	0.000875665	139.805	Onion liking	Ulcerative colitis
rs67937375	A	G	-0.066657	0.3748	18	43149198	0.010041	3.21e-11	156020	0.000282384	156020	0.00208229	325.552	Gherkins liking	Crohn's disease
rs67937375	A	G	-0.066657	0.3748	18	43149198	0.010041	3.21e-11	156020	0.000282384	156020	0.00208229	325.552	Gherkins liking	Ulcerative colitis
rs6798507	A	G	-0.046909	0.6457	3	71497888	0.008235	1.26e-08	159353	0.000203583	159353	0.0010068	160.597	Corn flake liking	Crohn's disease
rs6798507	A	G	-0.046909	0.6457	3	71497888	0.008235	1.26e-08	159353	0.000203583	159353	0.0010068	160.597	Corn flake liking	Ulcerative colitis
rs6799195	C	T	-0.062428	0.646	3	85616351	0.008326	6.58e-14	159259	0.000352886	159259	0.00178248	284.379	Curry liking	Crohn's disease
rs6799195	C	T	-0.062428	0.646	3	85616351	0.008326	6.58e-14	159259	0.000352886	159259	0.00178248	284.379	Curry liking	Ulcerative colitis
rs6799195	C	T	-0.071678	0.6459	3	85616351	0.009442	3.24e-14	157484	0.000365809	157484	0.00235014	370.976	Chilli pepper liking	Crohn's disease
rs6799195	C	T	-0.071678	0.6459	3	85616351	0.009442	3.24e-14	157484	0.000365809	157484	0.00235014	370.976	Chilli pepper liking	Ulcerative colitis
rs6799195	C	T	-0.0973967	0.354	3	85616351	0.0110812	1.5e-18	157390	0.000490606	157390	0.00433865	685.828	F-capsicum liking (derived food-liking factor)	Crohn's disease
rs6799195	C	T	-0.0973967	0.354	3	85616351	0.0110812	1.5e-18	157390	0.000490606	157390	0.00433865	685.828	F-capsicum liking (derived food-liking factor)	Ulcerative colitis
rs680490	G	A	-0.032532	0.3126	11	56513158	0.005401	1.74e-09	159446	0.000227492	159446	0.000454831	72.5531	Strawberries liking	Crohn's disease
rs680490	G	A	-0.032532	0.3126	11	56513158	0.005401	1.74e-09	159446	0.000227492	159446	0.000454831	72.5531	Strawberries liking	Ulcerative colitis
rs6808550	G	A	0.034196	0.5726	3	25066375	0.006222	3.9e-08	159496	0.000189349	159496	0.000572356	91.3397	Cauliflower liking	Crohn's disease
rs6808550	G	A	0.034196	0.5726	3	25066375	0.006222	3.9e-08	159496	0.000189349	159496	0.000572356	91.3397	Cauliflower liking	Ulcerative colitis
rs6808550	G	A	0.035918	0.5726	3	25066375	0.006106	4.07e-09	159518	0.000216876	159518	0.000631452	100.79	Onion liking	Crohn's disease
rs6808550	G	A	0.035918	0.5726	3	25066375	0.006106	4.07e-09	159518	0.000216876	159518	0.000631452	100.79	Onion liking	Ulcerative colitis
rs6912493	G	A	-0.067451	0.1913	6	157080907	0.011586	5.87e-09	153095	0.000221339	153095	0.0014077	215.812	Avocado liking	Crohn's disease
rs6912493	G	A	-0.067451	0.1913	6	157080907	0.011586	5.87e-09	153095	0.000221339	153095	0.0014077	215.812	Avocado liking	Ulcerative colitis
rs6944645	C	T	-0.064334	0.3398	7	69551095	0.009597	2.07e-11	154046	0.000291634	154046	0.00185699	286.591	F-burn/spicy liking (derived food-liking factor)	Crohn's disease
rs6944645	C	T	-0.064334	0.3398	7	69551095	0.009597	2.07e-11	154046	0.000291634	154046	0.00185699	286.591	F-burn/spicy liking (derived food-liking factor)	Ulcerative colitis
rs6953442	C	T	0.034638	0.3716	7	144025084	0.005179	2.3e-11	159446	0.000280468	159446	0.000560335	89.3921	Strawberries liking	Crohn's disease
rs6953442	C	T	0.034638	0.3716	7	144025084	0.005179	2.3e-11	159446	0.000280468	159446	0.000560335	89.3921	Strawberries liking	Ulcerative colitis
rs6964833	C	T	-0.042092	0.2566	7	74687575	0.007713	4.87e-08	159451	0.000186745	159451	0.00067594	107.851	Lemon liking	Crohn's disease
rs6964833	C	T	-0.042092	0.2566	7	74687575	0.007713	4.87e-08	159451	0.000186745	159451	0.00067594	107.851	Lemon liking	Ulcerative colitis
rs6965087	T	C	0.059298	0.3727	7	144006554	0.007414	1.32e-15	157218	0.000406726	157218	0.00164416	258.914	Kiwi liking	Crohn's disease
rs6965087	T	C	0.059298	0.3727	7	144006554	0.007414	1.32e-15	157218	0.000406726	157218	0.00164416	258.914	Kiwi liking	Ulcerative colitis
rs6969732	T	C	0.054132	0.1529	7	3714320	0.009513	1.3e-08	159303	0.00020322	159303	0.000759067	121.012	Raw carrot liking	Crohn's disease
rs6969732	T	C	0.054132	0.1529	7	3714320	0.009513	1.3e-08	159303	0.00020322	159303	0.000759067	121.012	Raw carrot liking	Ulcerative colitis
rs6973092	T	C	0.039005	0.3697	7	128020567	0.006536	2.43e-09	157343	0.000226296	157343	0.000709034	111.639	Extra virgin olive oil liking	Crohn's disease
rs6973092	T	C	0.039005	0.3697	7	128020567	0.006536	2.43e-09	157343	0.000226296	157343	0.000709034	111.639	Extra virgin olive oil liking	Ulcerative colitis
rs6978335	A	G	0.040088	0.2487	7	127750451	0.006685	2.03e-09	159482	0.000225435	159482	0.000600548	95.833	Salad leaves liking	Crohn's disease
rs6978335	A	G	0.040088	0.2487	7	127750451	0.006685	2.03e-09	159482	0.000225435	159482	0.000600548	95.833	Salad leaves liking	Ulcerative colitis
rs6978919	C	T	-0.048277	0.2001	7	70270685	0.008761	3.6e-08	158772	0.000191215	158772	0.000746094	118.546	Black pepper liking	Crohn's disease
rs6978919	C	T	-0.048277	0.2001	7	70270685	0.008761	3.6e-08	158772	0.000191215	158772	0.000746094	118.546	Black pepper liking	Ulcerative colitis
rs6981673	A	G	0.056842	0.4811	8	64088101	0.009922	1.02e-08	152847	0.000214682	152847	0.0016132	246.968	Horseradish liking	Crohn's disease
rs6981673	A	G	0.056842	0.4811	8	64088101	0.009922	1.02e-08	152847	0.000214682	152847	0.0016132	246.968	Horseradish liking	Ulcerative colitis
rs7096877	A	G	-0.061565	0.3094	10	116232128	0.010786	1.17e-08	152847	0.00021311	152847	0.00161974	247.97	Horseradish liking	Crohn's disease
rs7096877	A	G	-0.061565	0.3094	10	116232128	0.010786	1.17e-08	152847	0.00021311	152847	0.00161974	247.97	Horseradish liking	Ulcerative colitis
rs71328455	C	T	0.073289	0.2085	3	83897143	0.012014	1.08e-09	156020	0.000238465	156020	0.00177282	277.083	Gherkins liking	Crohn's disease
rs71328455	C	T	0.073289	0.2085	3	83897143	0.012014	1.08e-09	156020	0.000238465	156020	0.00177282	277.083	Gherkins liking	Ulcerative colitis
rs713598	G	C	-0.112759	0.3996	7	141973545	0.010083	5.32e-29	152847	0.000817554	152847	0.00610097	938.226	Horseradish liking	Crohn's disease
rs713598	G	C	-0.112759	0.3996	7	141973545	0.010083	5.32e-29	152847	0.000817554	152847	0.00610097	938.226	Horseradish liking	Ulcerative colitis
rs7138343	G	C	-0.116565	0.2438	12	10968350	0.018564	3.44e-10	157305	0.000250581	157305	0.00500999	792.054	Tea difference liking	Crohn's disease
rs7138343	G	C	-0.116565	0.2438	12	10968350	0.018564	3.44e-10	157305	0.000250581	157305	0.00500999	792.054	Tea difference liking	Ulcerative colitis
rs7141417	T	G	-0.046834	0.8454	14	47037630	0.008464	3.17e-08	159458	0.000191976	159458	0.000573356	91.4775	Oranges liking	Crohn's disease
rs7141417	T	G	-0.046834	0.8454	14	47037630	0.008464	3.17e-08	159458	0.000191976	159458	0.000573356	91.4775	Oranges liking	Ulcerative colitis
rs71516748	G	A	-0.041457	0.2225	8	124529940	0.007345	1.68e-08	159414	0.000199804	159414	0.000594643	94.8496	Broccoli liking	Crohn's disease
rs71516748	G	A	-0.041457	0.2225	8	124529940	0.007345	1.68e-08	159414	0.000199804	159414	0.000594643	94.8496	Broccoli liking	Ulcerative colitis
rs7235891	C	T	0.0880349	0.4807	18	55787543	0.0158947	3.05e-08	159344	0.000192481	159344	0.0038693	618.936	Fruit juice liking	Crohn's disease
rs7235891	C	T	0.0880349	0.4807	18	55787543	0.0158947	3.05e-08	159344	0.000192481	159344	0.0038693	618.936	Fruit juice liking	Ulcerative colitis
rs7241775	C	T	0.045633	0.6771	18	72208489	0.006986	6.56e-11	159469	0.000267494	159469	0.000910561	145.337	Banana liking	Crohn's disease
rs7241775	C	T	0.045633	0.6771	18	72208489	0.006986	6.56e-11	159469	0.000267494	159469	0.000910561	145.337	Banana liking	Ulcerative colitis
rs7253390	C	A	0.035693	0.7249	19	45685368	0.006324	1.69e-08	159515	0.000199664	159515	0.000508118	81.0927	Apples liking	Crohn's disease
rs7253390	C	A	0.035693	0.7249	19	45685368	0.006324	1.69e-08	159515	0.000199664	159515	0.000508118	81.0927	Apples liking	Ulcerative colitis
rs7256200	T	G	-0.043628	0.1225	19	44912678	0.007983	4.65e-08	159579	0.000187131	159579	0.000409208	65.3269	Potatoes liking	Crohn's disease
rs7256200	T	G	-0.043628	0.1225	19	44912678	0.007983	4.65e-08	159579	0.000187131	159579	0.000409208	65.3269	Potatoes liking	Ulcerative colitis
rs726857	A	T	-0.067229	0.3662	2	144995857	0.010309	7.04e-11	152847	0.000278169	152847	0.00209804	321.349	Horseradish liking	Crohn's disease
rs726857	A	T	-0.067229	0.3662	2	144995857	0.010309	7.04e-11	152847	0.000278169	152847	0.00209804	321.349	Horseradish liking	Ulcerative colitis
rs72898584	A	G	0.090115	0.0441	2	183213138	0.016316	3.35e-08	159258	0.000191508	159258	0.00068466	109.111	Dried fruit liking	Crohn's disease
rs72898584	A	G	0.090115	0.0441	2	183213138	0.016316	3.35e-08	159258	0.000191508	159258	0.00068466	109.111	Dried fruit liking	Ulcerative colitis
rs73034263	G	C	-0.048503	0.2034	11	133938143	0.008167	2.9e-09	159516	0.000221064	159516	0.000762357	121.699	Cabbage liking	Crohn's disease
rs73034263	G	C	-0.048503	0.2034	11	133938143	0.008167	2.9e-09	159516	0.000221064	159516	0.000762357	121.699	Cabbage liking	Ulcerative colitis
rs73034263	G	C	-0.05408	0.2034	11	133938143	0.009866	4.24e-08	159342	0.000188532	159342	0.000947752	151.158	Beetroot liking	Crohn's disease
rs73034263	G	C	-0.05408	0.2034	11	133938143	0.009866	4.24e-08	159342	0.000188532	159342	0.000947752	151.158	Beetroot liking	Ulcerative colitis
rs73141532	G	T	-0.051894	0.4526	3	85603464	0.00888	5.13e-09	152291	0.000224204	152291	0.00133439	203.485	Aubergine liking	Crohn's disease
rs73141532	G	T	-0.051894	0.4526	3	85603464	0.00888	5.13e-09	152291	0.000224204	152291	0.00133439	203.485	Aubergine liking	Ulcerative colitis
rs73193539	C	T	0.0653	0.2515	13	55566282	0.008757	9.02e-14	159386	0.000348754	159386	0.00160541	256.288	Garlic liking	Crohn's disease
rs73193539	C	T	0.0653	0.2515	13	55566282	0.008757	9.02e-14	159386	0.000348754	159386	0.00160541	256.288	Garlic liking	Ulcerative colitis
rs73193539	C	T	0.084008	0.2515	13	55566282	0.009575	1.8e-18	159493	0.000482412	159493	0.00265706	424.906	Brussel sprout liking	Crohn's disease
rs73193539	C	T	0.084008	0.2515	13	55566282	0.009575	1.8e-18	159493	0.000482412	159493	0.00265706	424.906	Brussel sprout liking	Ulcerative colitis
rs73195055	G	C	0.101373	0.0929	13	58819371	0.018421	3.76e-08	156731	0.00019319	156731	0.00173199	271.924	Green olives liking	Crohn's disease
rs73195055	G	C	0.101373	0.0929	13	58819371	0.018421	3.76e-08	156731	0.00019319	156731	0.00173199	271.924	Green olives liking	Ulcerative colitis
rs73214654	T	G	0.068958	0.2971	4	7556567	0.011686	3.65e-09	156731	0.000222122	156731	0.00198607	311.895	Green olives liking	Crohn's disease
rs73214654	T	G	0.068958	0.2971	4	7556567	0.011686	3.65e-09	156731	0.000222122	156731	0.00198607	311.895	Green olives liking	Ulcerative colitis
rs74696461	A	G	0.143684	0.1088	2	44894236	0.017604	3.38e-16	156251	0.000426179	156251	0.0040036	628.073	Black olive liking	Crohn's disease
rs74696461	A	G	0.143684	0.1088	2	44894236	0.017604	3.38e-16	156251	0.000426179	156251	0.0040036	628.073	Black olive liking	Ulcerative colitis
rs74696461	A	G	0.165947	0.1087	2	44894236	0.017514	2.78e-21	156731	0.000572493	156731	0.00533608	840.805	Green olives liking	Crohn's disease
rs74696461	A	G	0.165947	0.1087	2	44894236	0.017514	2.78e-21	156731	0.000572493	156731	0.00533608	840.805	Green olives liking	Ulcerative colitis
rs7496293	T	C	0.054025	0.5632	15	57008754	0.009847	4.12e-08	156020	0.000192896	156020	0.00143603	224.369	Gherkins liking	Crohn's disease
rs7496293	T	C	0.054025	0.5632	15	57008754	0.009847	4.12e-08	156020	0.000192896	156020	0.00143603	224.369	Gherkins liking	Ulcerative colitis
rs75051825	T	C	-0.078566	0.1535	10	123350131	0.012367	2.15e-10	152087	0.000265301	152087	0.00160411	244.353	Aniseed liking	Crohn's disease
rs75051825	T	C	-0.078566	0.1535	10	123350131	0.012367	2.15e-10	152087	0.000265301	152087	0.00160411	244.353	Aniseed liking	Ulcerative colitis
rs7511986	A	G	0.094484	0.6966	1	248364508	0.006546	4e-47	159518	0.00130435	159518	0.00377351	604.215	Onion liking	Crohn's disease
rs7511986	A	G	0.094484	0.6966	1	248364508	0.006546	4e-47	159518	0.00130435	159518	0.00377351	604.215	Onion liking	Ulcerative colitis
rs7515502	G	C	0.0718991	0.176	1	6903342	0.012654	1.33e-08	147344	0.000219063	147344	0.0014994	221.257	F-strong vegetable liking (derived food-liking factor)	Crohn's disease
rs7515502	G	C	0.0718991	0.176	1	6903342	0.012654	1.33e-08	147344	0.000219063	147344	0.0014994	221.257	F-strong vegetable liking (derived food-liking factor)	Ulcerative colitis
rs7568987	G	A	0.046687	0.3061	2	44927090	0.007643	1.02e-09	158772	0.00023496	158772	0.000925939	147.148	Black pepper liking	Crohn's disease
rs7568987	G	A	0.046687	0.3061	2	44927090	0.007643	1.02e-09	158772	0.00023496	158772	0.000925939	147.148	Black pepper liking	Ulcerative colitis
rs7618456	G	C	-0.04878	0.7291	3	18677317	0.007433	5.36e-11	159258	0.00027036	159258	0.000939961	149.835	Dried fruit liking	Crohn's disease
rs7618456	G	C	-0.04878	0.7291	3	18677317	0.007433	5.36e-11	159258	0.00027036	159258	0.000939961	149.835	Dried fruit liking	Ulcerative colitis
rs7619139	A	T	0.029471	0.5889	3	25068924	0.004064	4.18e-13	159475	0.000329649	159475	0.000420541	67.0932	Vegetables liking	Crohn's disease
rs7619139	A	T	0.029471	0.5889	3	25068924	0.004064	4.18e-13	159475	0.000329649	159475	0.000420541	67.0932	Vegetables liking	Ulcerative colitis
rs7619139	A	T	0.040325	0.5889	3	25068924	0.007159	1.8e-08	158772	0.000199797	158772	0.00078735	125.106	Black pepper liking	Crohn's disease
rs7619139	A	T	0.040325	0.5889	3	25068924	0.007159	1.8e-08	158772	0.000199797	158772	0.00078735	125.106	Black pepper liking	Ulcerative colitis
rs7619139	A	T	0.044845	0.5889	3	25068924	0.006683	1.97e-11	159516	0.000282204	159516	0.000973749	155.478	Cabbage liking	Crohn's disease
rs7619139	A	T	0.044845	0.5889	3	25068924	0.006683	1.97e-11	159516	0.000282204	159516	0.000973749	155.478	Cabbage liking	Ulcerative colitis
rs7619139	A	T	0.0842449	0.4111	3	25068924	0.0113815	1.34e-13	159432	0.000343532	159432	0.00343642	549.759	F-salad vegetables liking (derived food-liking factor)	Crohn's disease
rs7619139	A	T	0.0842449	0.4111	3	25068924	0.0113815	1.34e-13	159432	0.000343532	159432	0.00343642	549.759	F-salad vegetables liking (derived food-liking factor)	Ulcerative colitis
rs76441829	T	C	-0.064661	0.1664	4	135214317	0.011258	9.32e-09	158921	0.000207537	158921	0.00115991	184.546	Broad bean liking	Crohn's disease
rs76441829	T	C	-0.064661	0.1664	4	135214317	0.011258	9.32e-09	158921	0.000207537	158921	0.00115991	184.546	Broad bean liking	Ulcerative colitis
rs7678319	G	A	-0.0677882	0.2942	4	152008158	0.011629	5.57e-09	157390	0.000215854	157390	0.00190837	300.929	F-capsicum liking (derived food-liking factor)	Crohn's disease
rs7678319	G	A	-0.0677882	0.2942	4	152008158	0.011629	5.57e-09	157390	0.000215854	157390	0.00190837	300.929	F-capsicum liking (derived food-liking factor)	Ulcerative colitis
rs769955	T	C	-0.063507	0.8104	2	199827872	0.011299	1.92e-08	152087	0.000207676	152087	0.0012394	188.728	Aniseed liking	Crohn's disease
rs769955	T	C	-0.063507	0.8104	2	199827872	0.011299	1.92e-08	152087	0.000207676	152087	0.0012394	188.728	Aniseed liking	Ulcerative colitis
rs7709884	A	G	0.081297	0.1768	5	153674766	0.014204	1.06e-08	156251	0.000209614	156251	0.00192383	301.176	Black olive liking	Crohn's disease
rs7709884	A	G	0.081297	0.1768	5	153674766	0.014204	1.06e-08	156251	0.000209614	156251	0.00192383	301.176	Black olive liking	Ulcerative colitis
rs77528088	T	C	-0.131755	0.0508	18	55192126	0.0219451	1.93e-09	147344	0.000244583	147344	0.00167412	247.082	F-strong vegetable liking (derived food-liking factor)	Crohn's disease
rs77528088	T	C	-0.131755	0.0508	18	55192126	0.0219451	1.93e-09	147344	0.000244583	147344	0.00167412	247.082	F-strong vegetable liking (derived food-liking factor)	Ulcerative colitis
rs7778330	G	A	0.0576201	0.324	7	158017089	0.0102968	2.19e-08	147344	0.000212483	147344	0.00145435	214.6	F-strong vegetable liking (derived food-liking factor)	Crohn's disease
rs7778330	G	A	0.0576201	0.324	7	158017089	0.0102968	2.19e-08	147344	0.000212483	147344	0.00145435	214.6	F-strong vegetable liking (derived food-liking factor)	Ulcerative colitis
rs7787699	G	A	0.042422	0.3754	7	144025876	0.004183	3.85e-24	159418	0.000644755	159418	0.000843934	134.65	Fruit liking	Crohn's disease
rs7787699	G	A	0.042422	0.3754	7	144025876	0.004183	3.85e-24	159418	0.000644755	159418	0.000843934	134.65	Fruit liking	Ulcerative colitis
rs7787699	G	A	0.057919	0.3754	7	144025876	0.006687	4.78e-18	159469	0.000470224	159469	0.00157314	251.26	Banana liking	Crohn's disease
rs7787699	G	A	0.057919	0.3754	7	144025876	0.006687	4.78e-18	159469	0.000470224	159469	0.00157314	251.26	Banana liking	Ulcerative colitis
rs7789218	C	T	0.076919	0.3723	7	144000262	0.006582	1.67e-31	159373	0.00085619	159373	0.0027653	441.931	Cherry liking	Crohn's disease
rs7789218	C	T	0.076919	0.3723	7	144000262	0.006582	1.67e-31	159373	0.00085619	159373	0.0027653	441.931	Cherry liking	Ulcerative colitis
rs7798470	G	C	-0.0651344	0.3596	7	42255280	0.0116609	2.33e-08	159218	0.000195923	159218	0.00195399	311.714	F-fruit liking (derived food-liking factor)	Crohn's disease
rs7798470	G	C	-0.0651344	0.3596	7	42255280	0.0116609	2.33e-08	159218	0.000195923	159218	0.00195399	311.714	F-fruit liking (derived food-liking factor)	Ulcerative colitis
rs7810024	A	G	-0.041351	0.2947	7	127874140	0.007512	3.73e-08	159303	0.000190178	159303	0.000710814	113.314	Raw carrot liking	Crohn's disease
rs7810024	A	G	-0.041351	0.2947	7	127874140	0.007512	3.73e-08	159303	0.000190178	159303	0.000710814	113.314	Raw carrot liking	Ulcerative colitis
rs7815300	G	A	0.086482	0.131	8	22839577	0.014336	1.64e-09	156020	0.000233195	156020	0.00170283	266.126	Gherkins liking	Crohn's disease
rs7815300	G	A	0.086482	0.131	8	22839577	0.014336	1.64e-09	156020	0.000233195	156020	0.00170283	266.126	Gherkins liking	Ulcerative colitis
rs786272	A	G	-0.040269	0.6599	2	144913325	0.007141	1.73e-08	159451	0.000199395	159451	0.000727874	116.143	Lemon liking	Crohn's disease
rs786272	A	G	-0.040269	0.6599	2	144913325	0.007141	1.73e-08	159451	0.000199395	159451	0.000727874	116.143	Lemon liking	Ulcerative colitis
rs790561	G	A	0.057817	0.7016	8	63705468	0.01001	7.71e-09	154046	0.000216523	154046	0.00139968	215.915	F-burn/spicy liking (derived food-liking factor)	Crohn's disease
rs790561	G	A	0.057817	0.7016	8	63705468	0.01001	7.71e-09	154046	0.000216523	154046	0.00139968	215.915	F-burn/spicy liking (derived food-liking factor)	Ulcerative colitis
rs79641193	G	A	-0.099517	0.1958	17	46252739	0.012893	1.22e-14	152847	0.000389642	152847	0.0031189	478.2	Horseradish liking	Crohn's disease
rs79641193	G	A	-0.099517	0.1958	17	46252739	0.012893	1.22e-14	152847	0.000389642	152847	0.0031189	478.2	Horseradish liking	Ulcerative colitis
rs7998448	C	T	0.064329	0.7674	13	107493851	0.011334	1.4e-08	140886	0.000228605	140886	0.00147732	208.439	Capers liking	Crohn's disease
rs7998448	C	T	0.064329	0.7674	13	107493851	0.011334	1.4e-08	140886	0.000228605	140886	0.00147732	208.439	Capers liking	Ulcerative colitis
rs8005245	C	G	0.135874	0.4115	14	20117883	0.007592	3.82e-71	159386	0.0020056	159386	0.00894168	1438.02	Garlic liking	Crohn's disease
rs8005245	C	G	0.135874	0.4115	14	20117883	0.007592	3.82e-71	159386	0.0020056	159386	0.00894168	1438.02	Garlic liking	Ulcerative colitis
rs80202633	T	A	-0.064357	0.0739	2	59138835	0.011676	3.57e-08	159441	0.000190514	159441	0.000566923	90.4409	Melon liking	Crohn's disease
rs80202633	T	A	-0.064357	0.0739	2	59138835	0.011676	3.57e-08	159441	0.000190514	159441	0.000566923	90.4409	Melon liking	Ulcerative colitis
rs806374	C	T	-0.059008	0.3401	6	88147601	0.010732	3.86e-08	115868	0.00026085	115868	0.00156292	181.373	Globe artichoke liking	Crohn's disease
rs806374	C	T	-0.059008	0.3401	6	88147601	0.010732	3.86e-08	115868	0.00026085	115868	0.00156292	181.373	Globe artichoke liking	Ulcerative colitis
rs8072297	T	A	-0.070169	0.2342	17	39321795	0.01286	4.88e-08	156731	0.000189923	156731	0.00176613	277.294	Green olives liking	Crohn's disease
rs8072297	T	A	-0.070169	0.2342	17	39321795	0.01286	4.88e-08	156731	0.000189923	156731	0.00176613	277.294	Green olives liking	Ulcerative colitis
rs8095324	G	A	-0.0246	0.4047	18	26551695	0.004143	2.91e-09	159418	0.000221112	159418	0.000291588	46.4973	Fruit liking	Crohn's disease
rs8095324	G	A	-0.0246	0.4047	18	26551695	0.004143	2.91e-09	159418	0.000221112	159418	0.000291588	46.4973	Fruit liking	Ulcerative colitis
rs873328	C	T	0.060023	0.6342	20	19720530	0.010332	6.31e-09	152847	0.00022076	152847	0.00167161	255.925	Horseradish liking	Crohn's disease
rs873328	C	T	0.060023	0.6342	20	19720530	0.010332	6.31e-09	152847	0.00022076	152847	0.00167161	255.925	Horseradish liking	Ulcerative colitis
rs917832	G	A	0.033566	0.5869	7	127841225	0.005731	4.75e-09	159515	0.000215005	159515	0.000546322	87.1931	Apples liking	Crohn's disease
rs917832	G	A	0.033566	0.5869	7	127841225	0.005731	4.75e-09	159515	0.000215005	159515	0.000546322	87.1931	Apples liking	Ulcerative colitis
rs9257133	T	C	-0.126037	0.1165	6	28755644	0.015221	1.28e-16	156020	0.000439283	156020	0.00327008	511.865	Gherkins liking	Crohn's disease
rs9257566	T	C	-0.149797	0.1384	6	29176755	0.014283	1.06e-25	152847	0.000719124	152847	0.00535153	822.356	Horseradish liking	Crohn's disease
rs9268251	A	G	-0.041294	0.2336	6	32328101	0.007439	2.87e-08	157343	0.000195802	157343	0.000610565	96.1257	Extra virgin olive oil liking	Crohn's disease
rs9314096	G	A	0.037149	0.1321	5	94090300	0.005999	5.98e-10	159418	0.000240492	159418	0.000316444	50.4622	Fruit liking	Crohn's disease
rs9314096	G	A	0.037149	0.1321	5	94090300	0.005999	5.98e-10	159418	0.000240492	159418	0.000316444	50.4622	Fruit liking	Ulcerative colitis
rs9320747	G	T	0.0568871	0.4713	6	97862415	0.00965371	3.8e-09	147344	0.000235618	147344	0.00161274	238.009	F-strong vegetable liking (derived food-liking factor)	Crohn's disease
rs9320747	G	T	0.0568871	0.4713	6	97862415	0.00965371	3.8e-09	147344	0.000235618	147344	0.00161274	238.009	F-strong vegetable liking (derived food-liking factor)	Ulcerative colitis
rs9323990	A	G	0.0546314	0.3775	14	98121333	0.00994076	3.89e-08	147344	0.000204941	147344	0.00140272	206.971	F-strong vegetable liking (derived food-liking factor)	Crohn's disease
rs9323990	A	G	0.0546314	0.3775	14	98121333	0.00994076	3.89e-08	147344	0.000204941	147344	0.00140272	206.971	F-strong vegetable liking (derived food-liking factor)	Ulcerative colitis
rs9349956	C	A	0.058059	0.1864	6	14718029	0.010623	4.64e-08	158921	0.000187926	158921	0.00102241	162.647	Broad bean liking	Crohn's disease
rs9349956	C	A	0.058059	0.1864	6	14718029	0.010623	4.64e-08	158921	0.000187926	158921	0.00102241	162.647	Broad bean liking	Ulcerative colitis
rs9357004	C	T	-0.050858	0.4879	6	26303091	0.007827	8.25e-11	159353	0.000264885	159353	0.00129251	206.229	Corn flake liking	Crohn's disease
rs9357004	C	T	-0.050858	0.4879	6	26303091	0.007827	8.25e-11	159353	0.000264885	159353	0.00129251	206.229	Corn flake liking	Ulcerative colitis
rs9527736	A	G	0.057757	0.7046	13	57962014	0.010477	3.55e-08	140886	0.000215665	140886	0.00138865	195.91	Capers liking	Crohn's disease
rs9527736	A	G	0.057757	0.7046	13	57962014	0.010477	3.55e-08	140886	0.000215665	140886	0.00138865	195.91	Capers liking	Ulcerative colitis
rs9527736	A	G	0.066216	0.7036	13	57962014	0.009541	3.96e-12	152291	0.000316178	152291	0.00182877	279.012	Aubergine liking	Crohn's disease
rs9527736	A	G	0.066216	0.7036	13	57962014	0.009541	3.96e-12	152291	0.000316178	152291	0.00182877	279.012	Aubergine liking	Ulcerative colitis
rs9527736	A	G	0.0871355	0.2966	13	57962014	0.0105502	1.47e-16	147344	0.000462743	147344	0.00316806	468.274	F-strong vegetable liking (derived food-liking factor)	Crohn's disease
rs9527736	A	G	0.0871355	0.2966	13	57962014	0.0105502	1.47e-16	147344	0.000462743	147344	0.00316806	468.274	F-strong vegetable liking (derived food-liking factor)	Ulcerative colitis
rs9535301	T	C	-0.061812	0.2685	13	49692066	0.011163	3.09e-08	152847	0.00020056	152847	0.00150084	229.741	Horseradish liking	Crohn's disease
rs9535301	T	C	-0.061812	0.2685	13	49692066	0.011163	3.09e-08	152847	0.00020056	152847	0.00150084	229.741	Horseradish liking	Ulcerative colitis
rs9537116	A	G	0.065079	0.2658	13	55442279	0.00845	1.38e-14	157978	0.000375331	157978	0.00165303	261.572	Spinach liking	Crohn's disease
rs9537116	A	G	0.065079	0.2658	13	55442279	0.00845	1.38e-14	157978	0.000375331	157978	0.00165303	261.572	Spinach liking	Ulcerative colitis
rs9537137	A	G	-0.0824424	0.2793	13	55497333	0.0124819	3.98e-11	159432	0.000273557	159432	0.00273625	437.439	F-salad vegetables liking (derived food-liking factor)	Crohn's disease
rs9537137	A	G	-0.0824424	0.2793	13	55497333	0.0124819	3.98e-11	159432	0.000273557	159432	0.00273625	437.439	F-salad vegetables liking (derived food-liking factor)	Ulcerative colitis
rs9590856	T	C	-0.06074	0.4848	13	44793369	0.010749	1.62e-08	156251	0.000204318	156251	0.00184297	288.494	Black olive liking	Crohn's disease
rs9590856	T	C	-0.06074	0.4848	13	44793369	0.010749	1.62e-08	156251	0.000204318	156251	0.00184297	288.494	Black olive liking	Ulcerative colitis
rs9590856	T	C	-0.062163	0.485	13	44793369	0.010691	6.12e-09	156731	0.000215667	156731	0.00193038	303.132	Green olives liking	Crohn's disease
rs9590856	T	C	-0.062163	0.485	13	44793369	0.010691	6.12e-09	156731	0.000215667	156731	0.00193038	303.132	Green olives liking	Ulcerative colitis
rs9611875	G	A	-0.217357	0.0393	22	42757801	0.02131	2.11e-24	158921	0.000654215	158921	0.00356745	568.965	Broad bean liking	Crohn's disease
rs9611875	G	A	-0.217357	0.0393	22	42757801	0.02131	2.11e-24	158921	0.000654215	158921	0.00356745	568.965	Broad bean liking	Ulcerative colitis
rs9611875	G	A	-0.223656	0.0393	22	42757801	0.0321683	3.58e-12	159014	0.000303907	159014	0.00377721	602.901	Beans liking	Crohn's disease
rs9611875	G	A	-0.223656	0.0393	22	42757801	0.0321683	3.58e-12	159014	0.000303907	159014	0.00377721	602.901	Beans liking	Ulcerative colitis
rs9645949	A	G	-0.078995	0.175	13	61804245	0.014029	1.82e-08	156731	0.000202259	156731	0.00180186	282.914	Green olives liking	Crohn's disease
rs9645949	A	G	-0.078995	0.175	13	61804245	0.014029	1.82e-08	156731	0.000202259	156731	0.00180186	282.914	Green olives liking	Ulcerative colitis
rs9687431	A	G	0.053556	0.3315	5	153727789	0.007947	1.62e-11	159386	0.000284867	159386	0.00127125	202.875	Garlic liking	Crohn's disease
rs9687431	A	G	0.053556	0.3315	5	153727789	0.007947	1.62e-11	159386	0.000284867	159386	0.00127125	202.875	Garlic liking	Ulcerative colitis
rs9759809	C	A	-0.0641205	0.3656	4	90303873	0.0116194	3.42e-08	159218	0.000191231	159218	0.00190719	304.234	F-fruit liking (derived food-liking factor)	Crohn's disease
rs9759809	C	A	-0.0641205	0.3656	4	90303873	0.0116194	3.42e-08	159218	0.000191231	159218	0.00190719	304.234	F-fruit liking (derived food-liking factor)	Ulcerative colitis
rs983236	T	C	0.04662	0.5862	8	35167424	0.008065	7.49e-09	159342	0.000209662	159342	0.00105441	168.188	Beetroot liking	Crohn's disease
rs9859487	G	A	0.063949	0.509	3	115430183	0.010665	2.04e-09	156731	0.000229349	156731	0.00204407	321.022	Green olives liking	Crohn's disease
rs9859487	G	A	0.063949	0.509	3	115430183	0.010665	2.04e-09	156731	0.000229349	156731	0.00204407	321.022	Green olives liking	Ulcerative colitis
rs9884984	A	G	-0.0586304	0.3422	4	105222791	0.0101569	7.81e-09	147344	0.000226099	147344	0.00154757	228.376	F-strong vegetable liking (derived food-liking factor)	Crohn's disease
rs9884984	A	G	-0.0586304	0.3422	4	105222791	0.0101569	7.81e-09	147344	0.000226099	147344	0.00154757	228.376	F-strong vegetable liking (derived food-liking factor)	Ulcerative colitis
rs9940128	A	G	-0.118433	0.424	16	53766842	0.015844	7.86e-14	157305	0.000355079	157305	0.00685116	1085.14	Tea difference liking	Crohn's disease
rs9940128	A	G	-0.118433	0.424	16	53766842	0.015844	7.86e-14	157305	0.000355079	157305	0.00685116	1085.14	Tea difference liking	Ulcerative colitis
rs9941349	T	C	-0.054266	0.4138	16	53791576	0.009006	1.71e-09	152087	0.000238672	152087	0.00142864	217.585	Aniseed liking	Crohn's disease
rs9941349	T	C	-0.054266	0.4138	16	53791576	0.009006	1.71e-09	152087	0.000238672	152087	0.00142864	217.585	Aniseed liking	Ulcerative colitis
rs9954833	T	C	-0.050857	0.3455	18	43230411	0.008699	5.06e-09	158921	0.000215027	158921	0.00116974	186.112	Broad bean liking	Crohn's disease
rs9954833	T	C	-0.050857	0.3455	18	43230411	0.008699	5.06e-09	158921	0.000215027	158921	0.00116974	186.112	Broad bean liking	Ulcerative colitis
rs9972653	T	G	-0.044063	0.4003	16	53780451	0.006999	3.09e-10	159303	0.000248742	159303	0.000932176	148.635	Raw carrot liking	Crohn's disease
rs9972653	T	G	-0.044063	0.4003	16	53780451	0.006999	3.09e-10	159303	0.000248742	159303	0.000932176	148.635	Raw carrot liking	Ulcerative colitis
rs9972653	T	G	-0.078551	0.4003	16	53780451	0.008621	8.43e-20	158151	0.000524679	158151	0.00296246	469.903	Tea with sugar liking	Crohn's disease
rs9972653	T	G	-0.078551	0.4003	16	53780451	0.008621	8.43e-20	158151	0.000524679	158151	0.00296246	469.903	Tea with sugar liking	Ulcerative colitis

## Sheet: Supplementary Table 3
Supplementary Table 3. SNP information excluding confounding factors.
Excluding confounding factors
rsid	trait	chr	pos	p	OR or BETA	95% CI (TEXT)	MAPPED_GENE	PUBMEDID	FIRST AUTHOR	JOURNAL	Sample	STUDY ACCESSION
rs1004787	smoking behavior	2	44931952	4e-16	0.0176616	[0.013-0.022] unit increase	LINC01833	30643258	Karlsson Linner R	Nat Genet	518,633 European ancestry individuals	GCST007327
rs11209839	smoking initiation	1	41307332	9e-30	0.00929	[0.0077-0.0109] unit decrease	SCMH1-DT - FOXO6	36477530	Saunders GRB	Nature	3,382,012 European ancestry, East Asian ancestry, Hispanic or Latin American, African ancestry individuals	GCST90243985
rs13107325	smoking behavior, body mass index	4	102267552	3e-10	0.0469	[0.032-0.062] kg/m2 increase	SLC39A8	28443625	Justice AE	Nat Commun	98,173 European ancestry women, 64,373 European ancestry men, 5,829 European ancestry individuals, 10,500 African American/Afro-Caribbean ancestry women, 2,706 African American/Afro-Caribbean ancestry men, 1,030 Indian Asian ancestry women, 7,648 Indian Asian ancestry men, 1,793 Filipino ancestry women, 2,944 Hispanic/Latino ancestry women, 1,764 Hispanic/Latino ancestry men	GCST004495
rs13135092	alcohol use disorder measurement, alcohol consumption measurement	4	102276925	3e-42	0.0519347	[0.044-0.059] unit decrease	SLC39A8	32451486	Zhou H	Nat Neurosci	972,915 European ancestry individuals	GCST010544
rs13383034	alcohol consumption measurement	2	44928137	6e-22	0.014927	[0.012-0.018] unit increase	LINC01833	30643251	Liu M	Nat Genet	up to 941,280 European ancestry individuals	GCST007461
rs1545717	self reported educational attainment	17	2392111	5e-08	0.025037	[0.016-0.034] unit decrease	MNT	37106081	Schoeler T	Nat Hum Behav	283,749 European ancestry individuals	GCST90267280
rs187580	self reported educational attainment	5	103291654	4e-10	0.0104	[0.0071-0.0137] unit decrease	MACIR - PDZPH1P	30038396	Lee JJ	Nat Genet	up to 1,131,881 European ancestry individuals	GCST006442
rs2155290	smoking status measurement	11	112980346	9e-36	1.067	[1.06-1.08]	NCAM1	32231276	Cai N	Nat Genet	336,066 British ancestry individuals	GCST010018
rs2183271	educational attainment	10	21668300	7e-14	0.00818119	[0.006-0.0103] unit increase	MLLT10	35361970	Okbay A	Nat Genet	3,037,499 European ancestry individuals	GCST90105038
rs2186709	smoking initiation	11	112972894	3e-162	0.0239	[0.022-0.026] unit decrease	NCAM1	36477530	Saunders GRB	Nature	2,669,029 European ancestry individuals	GCST90243968
rs2316901	alcohol consumption measurement	11	8657469	3e-25	0.00888	[0.0072-0.0105] unit increase	TRIM66	36477530	Saunders GRB	Nature	2,965,643 European ancestry, East Asian ancestry, Hispanic or Latin American, African ancestry individuals	GCST90243989
rs303753	alcohol consumption measurement	18	23494958	4e-08	0.0129246	[0.0083-0.0175] unit decrease	RIOK3 - RMC1	30643258	Karlsson Linner R	Nat Genet	414,343 European ancestry individuals	GCST007328
rs303754	cigarettes per day measurement	18	23496800	1e-08	0.014098	[0.0092-0.019] unit increase	RIOK3 - RMC1	36376304	Koskeridis F	Nat Commun	337,334 European ancestry individuals	GCST90179151
rs378421	alcohol consumption measurement	16	28743363	5e-14	0.0112055	[0.0083-0.0141] unit decrease	PLA2G10DP - NPIPB9	30643251	Liu M	Nat Genet	up to 941,280 European ancestry individuals	GCST007461
rs4739105	alcohol consumption measurement	8	63583601	5e-33	0.0133	[0.011-0.015] unit increase	IFITM8P - RN7SKP135	36477530	Saunders GRB	Nature	2,428,851 European ancestry individuals	GCST90243984
rs4953148	alcohol use disorder measurement	2	44925383	2e-08	5.59	[NR] z score decrease	LINC01833	30336701	Sanchez-Roige S	Am J Psychiatry	141,932 European ancestry individuals	GCST006716
rs504675	alcohol use disorder measurement, longitudinal alcohol consumption measurement	2	44927550	6e-09	0.064	[0.042-0.086] unit decrease	LINC01833	33861876	Dao C	Addiction	5,135 European ancestry individuals inluding former drinkers, 126,375 European ancestry individuals excluding former drinkers	GCST012336
rs528301	smoking initiation	2	44927769	4e-11	0.0136	[0.0097-0.0175] unit increase (replication)	LINC01833	30617275	Erzurumluoglu AM	Mol Psychiatry	324,851 European ancestry individuals, 21,962 South Asian ancestry individuals	GCST007603
rs55872725	alcohol consumption measurement	16	53775211	1e-07	5.305	NR z score increase	FTO	31998841	Thompson A	Sci Adv	21,967 British ancestry cases, 103,282 British ancestry controls	GCST009797
rs6567160	smoking behavior, body mass index	18	60161902	1e-31	0.0635	[0.053-0.074] kg/m2 decrease	RPS3AP49 - RNU4-17P	28443625	Justice AE	Nat Commun	98,173 European ancestry women, 64,373 European ancestry men, 5,829 European ancestry individuals, 10,500 African American/Afro-Caribbean ancestry women, 2,706 African American/Afro-Caribbean ancestry men, 1,030 Indian Asian ancestry women, 7,648 Indian Asian ancestry men, 1,793 Filipino ancestry women, 2,944 Hispanic/Latino ancestry women, 1,764 Hispanic/Latino ancestry men	GCST004495
rs6775319	C-reactive protein measurement	3	18717009	5e-09	0.0131	[0.0088-0.0174] unit decrease	SATB1-AS1	35459240	Said S	Nat Commun	575,531 European ancestry individuals	GCST90029070
rs6804842	smoking behavior, body mass index	3	25064946	1e-07	0.0173	[0.011-0.024] kg/m2 decrease	RARB	28443625	Justice AE	Nat Commun	98,173 European ancestry women, 64,373 European ancestry men, 5,829 European ancestry individuals, 10,500 African American/Afro-Caribbean ancestry women, 2,706 African American/Afro-Caribbean ancestry men, 1,030 Indian Asian ancestry women, 7,648 Indian Asian ancestry men, 1,793 Filipino ancestry women, 2,944 Hispanic/Latino ancestry women, 1,764 Hispanic/Latino ancestry men	GCST004495
rs6882046	self reported educational attainment	5	88673046	9e-07	0.024	[NR] unit decrease	LINC00461	25201988	Rietveld CA	Proc Natl Acad Sci U S A	106,736 European ancestry individuals	GCST002598
rs7188250	alcohol consumption measurement	16	53800695	8e-10	0.0147989	[0.01-0.02] unit increase	FTO	36301540	Deak JD	JAMA Netw Open	353,981 European ancestry individuals	GCST90244188
rs7610856	self reported educational attainment	3	71529871	3e-08	0.0124793	NR unit increase	FOXP1	27225129	Okbay A	Nature	405,072 European ancestry individuals	GCST003676
rs838133	alcohol consumption measurement	19	48756272	8e-48	0.0124	[0.011-0.014] unit decrease	FGF21	36477530	Saunders GRB	Nature	2,965,643 European ancestry, East Asian ancestry, Hispanic or Latin American, African ancestry individuals	GCST90243989
rs862227	alcohol consumption measurement	16	73569027	3e-12	0.00641	[0.0046-0.0082] unit increase	ZFHX3	36477530	Saunders GRB	Nature	2,428,851 European ancestry individuals	GCST90243984
rs933738	smoking status measurement	12	49549339	6e-14	0.0105686	[0.0078-0.0133] unit decrease	KCNH3	30643251	Liu M	Nat Genet	up to 1,359,002 European ancestry individuals	GCST007468
rs9537938	self reported educational attainment	13	58079561	5e-07	0.023	[NR] unit increase	RNA5SP30 - LINC02338	25201988	Rietveld CA	Proc Natl Acad Sci U S A	106,736 European ancestry individuals	GCST002598

## Sheet: Supplementary Table 4
Supplementary Table 4.Two sample MR analysis results.
exposure	outcome	method	nsnp	b	se	pval	lo_ci	up_ci	or	or_lci95	or_uci95
Aniseed liking	Crohn's disease	Inverse variance weighted	9	0.0665078	0.348707	0.84874	-0.616958	0.749974	1.06877	0.539583	2.11694
Aniseed liking	Crohn's disease	MR Egger	9	-0.511149	1.41306	0.728226	-3.28075	2.25846	0.599806	0.0375999	9.56831
Aniseed liking	Crohn's disease	Weighted median	9	0.0904625	0.334398	0.786757	-0.564957	0.745882	1.09468	0.568385	2.1083
Aniseed liking	Crohn's disease	Weighted mode	9	0.198046	0.731944	0.793567	-1.23656	1.63266	1.21902	0.29038	5.11745
Apples liking	Crohn's disease	Inverse variance weighted	3	0.817861	0.625895	0.191312	-0.408893	2.04462	2.26565	0.664385	7.72619
Apples liking	Crohn's disease	MR Egger	3	1.80682	2.03022	0.537023	-2.17241	5.78605	6.09105	0.113903	325.723
Apples liking	Crohn's disease	Weighted median	3	0.945828	0.72158	0.189934	-0.468469	2.36013	2.57495	0.62596	10.5923
Apples liking	Crohn's disease	Weighted mode	3	1.12455	0.92842	0.349497	-0.695153	2.94425	3.07883	0.498998	18.9965
Asparagus liking	Crohn's disease	Inverse variance weighted	8	0.060093	0.372424	0.871813	-0.669859	0.790045	1.06194	0.511781	2.2035
Asparagus liking	Crohn's disease	MR Egger	8	-2.11354	1.84081	0.294611	-5.72154	1.49445	0.120809	0.00327467	4.45689
Asparagus liking	Crohn's disease	Weighted median	8	-0.310344	0.375381	0.408381	-1.04609	0.425402	0.733195	0.351309	1.5302
Asparagus liking	Crohn's disease	Weighted mode	8	-0.645544	0.485454	0.225286	-1.59703	0.305946	0.524377	0.202496	1.35791
Aubergine liking	Crohn's disease	Inverse variance weighted	9	-0.248702	0.256999	0.333187	-0.75242	0.255016	0.779813	0.471225	1.29048
Aubergine liking	Crohn's disease	MR Egger	9	-1.03656	1.49391	0.510136	-3.96463	1.89151	0.354674	0.0189751	6.62939
Aubergine liking	Crohn's disease	Weighted median	9	-0.287341	0.263	0.27459	-0.802821	0.228138	0.750256	0.448063	1.25626
Aubergine liking	Crohn's disease	Weighted mode	9	-0.37941	0.364958	0.328924	-1.09473	0.335908	0.684265	0.334631	1.39921
Avocado liking	Crohn's disease	Inverse variance weighted	8	-0.20729	0.215551	0.336211	-0.62977	0.215189	0.812784	0.532715	1.2401
Avocado liking	Crohn's disease	MR Egger	8	0.0783504	1.72944	0.965335	-3.31135	3.46805	1.0815	0.0364669	32.0742
Avocado liking	Crohn's disease	Weighted median	8	-0.269816	0.254473	0.289011	-0.768582	0.22895	0.76352	0.46367	1.25728
Avocado liking	Crohn's disease	Weighted mode	8	-0.289225	0.362442	0.451095	-0.999611	0.421162	0.748844	0.368023	1.52373
Banana liking	Crohn's disease	Inverse variance weighted	2	-0.208297	0.467842	0.656155	-1.12527	0.708674	0.811966	0.324566	2.0313
Beans liking	Crohn's disease	Inverse variance weighted	8	-0.307435	0.206876	0.137257	-0.712911	0.0980421	0.735331	0.490215	1.10301
Beans liking	Crohn's disease	MR Egger	8	0.0348665	0.953738	0.972024	-1.83446	1.90419	1.03548	0.1597	6.71399
Beans liking	Crohn's disease	Weighted median	8	-0.239011	0.213858	0.26373	-0.658172	0.18015	0.787406	0.517797	1.1974
Beans liking	Crohn's disease	Weighted mode	8	-0.236692	0.400744	0.573333	-1.02215	0.548765	0.789234	0.35982	1.73111
Beetroot liking	Crohn's disease	Inverse variance weighted	6	-0.186156	0.482793	0.699807	-1.13243	0.760119	0.830144	0.322249	2.13853
Beetroot liking	Crohn's disease	MR Egger	6	-2.55835	1.98135	0.266196	-6.4418	1.3251	0.0774325	0.00159354	3.76257
Beetroot liking	Crohn's disease	Weighted median	6	-0.050948	0.442339	0.908304	-0.917933	0.816037	0.950328	0.399344	2.26152
Beetroot liking	Crohn's disease	Weighted mode	6	0.0365956	0.664526	0.958215	-1.26588	1.33907	1.03727	0.281992	3.81548
F-bitter food liking (derived food-liking factor)	Crohn's disease	Inverse variance weighted	3	-0.392053	0.419017	0.349453	-1.21333	0.42922	0.675668	0.297207	1.53606
F-bitter food liking (derived food-liking factor)	Crohn's disease	MR Egger	3	8.13545	25.3636	0.802403	-41.5773	57.8481	3413.34	8.77459e-19	1.3278e+25
F-bitter food liking (derived food-liking factor)	Crohn's disease	Weighted median	3	-0.0440278	0.521106	0.932667	-1.0654	0.97734	0.956927	0.344591	2.65738
F-bitter food liking (derived food-liking factor)	Crohn's disease	Weighted mode	3	0.0735582	0.698617	0.925753	-1.29573	1.44285	1.07633	0.273698	4.23273
Black olive liking	Crohn's disease	Inverse variance weighted	19	-0.072488	0.13928	0.602751	-0.345476	0.2005	0.930077	0.707883	1.22201
Black olive liking	Crohn's disease	MR Egger	19	0.119797	0.6377	0.853212	-1.13009	1.36969	1.12727	0.323003	3.93413
Black olive liking	Crohn's disease	Weighted median	19	-0.166499	0.156869	0.288512	-0.473962	0.140964	0.846623	0.622531	1.15138
Black olive liking	Crohn's disease	Weighted mode	19	-0.197041	0.242092	0.426335	-0.671542	0.277461	0.821157	0.51092	1.31977
Black pepper liking	Crohn's disease	Inverse variance weighted	8	0.142093	0.261259	0.586526	-0.369975	0.654161	1.15268	0.690751	1.92353
Black pepper liking	Crohn's disease	MR Egger	8	0.124102	1.7507	0.945791	-3.30727	3.55547	1.13213	0.036616	35.0044
Black pepper liking	Crohn's disease	Weighted median	8	0.351605	0.325146	0.27953	-0.285681	0.988891	1.42135	0.751503	2.68825
Black pepper liking	Crohn's disease	Weighted mode	8	0.397358	0.454125	0.410591	-0.492727	1.28744	1.48789	0.610958	3.62351
Broad bean liking	Crohn's disease	Inverse variance weighted	11	-0.203607	0.228853	0.373634	-0.652158	0.244944	0.815783	0.52092	1.27755
Broad bean liking	Crohn's disease	MR Egger	11	-0.226495	0.668188	0.742408	-1.53614	1.08315	0.797323	0.21521	2.95398
Broad bean liking	Crohn's disease	Weighted median	11	-0.169747	0.245227	0.488809	-0.650393	0.310898	0.843878	0.521841	1.36465
Broad bean liking	Crohn's disease	Weighted mode	11	-0.141096	0.297517	0.645512	-0.72423	0.442039	0.868406	0.484698	1.55588
Broccoli liking	Crohn's disease	Inverse variance weighted	5	-0.714667	0.412717	0.0833422	-1.52359	0.0942586	0.489355	0.217927	1.09884
Broccoli liking	Crohn's disease	MR Egger	5	3.23317	4.79849	0.548713	-6.17186	12.6382	25.36	0.00208734	308108
Broccoli liking	Crohn's disease	Weighted median	5	-0.643244	0.492462	0.191491	-1.60847	0.321982	0.525585	0.200194	1.37986
Broccoli liking	Crohn's disease	Weighted mode	5	-0.509774	0.656585	0.480864	-1.79668	0.777133	0.600631	0.165848	2.17523
Brussel sprout liking	Crohn's disease	Inverse variance weighted	3	0.144262	0.419994	0.731233	-0.678926	0.96745	1.15519	0.507161	2.63123
Brussel sprout liking	Crohn's disease	MR Egger	3	1.87627	2.27657	0.561176	-2.58581	6.33835	6.5291	0.0753351	565.86
Brussel sprout liking	Crohn's disease	Weighted median	3	-0.15764	0.397226	0.691475	-0.936203	0.620922	0.854157	0.392114	1.86064
Brussel sprout liking	Crohn's disease	Weighted mode	3	-0.226489	0.457659	0.669703	-1.1235	0.670522	0.797328	0.32514	1.95526
F-burn/spicy liking (derived food-liking factor)	Crohn's disease	Inverse variance weighted	12	0.274801	0.227047	0.226152	-0.17021	0.719813	1.31627	0.843487	2.05405
F-burn/spicy liking (derived food-liking factor)	Crohn's disease	MR Egger	12	2.25673	1.23013	0.0964566	-0.154331	4.66778	9.55177	0.856988	106.461
F-burn/spicy liking (derived food-liking factor)	Crohn's disease	Weighted median	12	0.274016	0.231398	0.236343	-0.179524	0.727556	1.31524	0.835668	2.07002
F-burn/spicy liking (derived food-liking factor)	Crohn's disease	Weighted mode	12	0.253638	0.319	0.443372	-0.371603	0.878878	1.2887	0.689628	2.4082
Butternut squash liking	Crohn's disease	Inverse variance weighted	2	-0.213225	0.414541	0.606998	-1.02573	0.599276	0.807975	0.358536	1.8208
Cabbage liking	Crohn's disease	Inverse variance weighted	4	0.110065	0.528128	0.834912	-0.925066	1.1452	1.11635	0.396505	3.14306
Cabbage liking	Crohn's disease	MR Egger	4	5.42698	4.71756	0.368968	-3.81943	14.6734	227.462	0.0219403	2.35817e+06
Cabbage liking	Crohn's disease	Weighted median	4	0.257597	0.515369	0.617194	-0.752525	1.26772	1.29382	0.471175	3.55274
Cabbage liking	Crohn's disease	Weighted mode	4	0.48267	0.716651	0.54887	-0.921966	1.8873	1.62039	0.397736	6.60155
Capers liking	Crohn's disease	Inverse variance weighted	11	-0.340419	0.231411	0.141276	-0.793984	0.113147	0.711472	0.45204	1.1198
Capers liking	Crohn's disease	MR Egger	11	1.29323	1.65023	0.453363	-1.94121	4.52768	3.64455	0.14353	92.5434
Capers liking	Crohn's disease	Weighted median	11	-0.297945	0.245506	0.224902	-0.779137	0.183246	0.742342	0.458802	1.20111
Capers liking	Crohn's disease	Weighted mode	11	-0.305608	0.342676	0.393439	-0.977252	0.366037	0.736676	0.376344	1.44201
F-capsicum liking (derived food-liking factor)	Crohn's disease	Inverse variance weighted	17	0.114173	0.121028	0.345497	-0.123042	0.351387	1.12095	0.884227	1.42104
F-capsicum liking (derived food-liking factor)	Crohn's disease	MR Egger	17	0.712127	0.533035	0.20147	-0.332621	1.75687	2.03832	0.717042	5.7943
F-capsicum liking (derived food-liking factor)	Crohn's disease	Weighted median	17	0.13126	0.151702	0.386904	-0.166077	0.428597	1.14026	0.846981	1.5351
F-capsicum liking (derived food-liking factor)	Crohn's disease	Weighted mode	17	0.244777	0.218265	0.278639	-0.183023	0.672577	1.27734	0.832749	1.95928
Cauliflower liking	Crohn's disease	Inverse variance weighted	3	0.168218	0.701555	0.810502	-1.20683	1.54327	1.18319	0.299144	4.67985
Cauliflower liking	Crohn's disease	MR Egger	3	-3.79407	2.34361	0.352264	-8.38753	0.799399	0.0225039	0.000227688	2.2242
Cauliflower liking	Crohn's disease	Weighted median	3	-0.473571	0.693678	0.494799	-1.83318	0.886038	0.622775	0.159904	2.4255
Cauliflower liking	Crohn's disease	Weighted mode	3	-0.478678	0.812486	0.615442	-2.07115	1.11379	0.619602	0.126041	3.0459
Cherry liking	Crohn's disease	Inverse variance weighted	5	-0.487469	0.318527	0.125922	-1.11178	0.136845	0.614179	0.328972	1.14665
Cherry liking	Crohn's disease	MR Egger	5	0.74493	1.02748	0.52088	-1.26893	2.75879	2.10629	0.281133	15.7807
Cherry liking	Crohn's disease	Weighted median	5	-0.313877	0.377904	0.406215	-1.05457	0.426815	0.730609	0.348342	1.53237
Cherry liking	Crohn's disease	Weighted mode	5	-0.122727	0.432964	0.790892	-0.971336	0.725882	0.884505	0.378577	2.06655
Chilli pepper liking	Crohn's disease	Inverse variance weighted	11	0.00112282	0.188107	0.995237	-0.367567	0.369813	1.00112	0.692417	1.44746
Chilli pepper liking	Crohn's disease	MR Egger	11	0.0726876	1.4096	0.960001	-2.69012	2.8355	1.07539	0.0678725	17.0389
Chilli pepper liking	Crohn's disease	Weighted median	11	0.0916615	0.239189	0.701558	-0.377149	0.560472	1.09599	0.685814	1.7515
Chilli pepper liking	Crohn's disease	Weighted mode	11	0.295293	0.375042	0.44933	-0.439789	1.03038	1.34352	0.644172	2.80212
Coriander liking	Crohn's disease	Inverse variance weighted	2	-0.0207584	0.309284	0.946488	-0.626955	0.585438	0.979456	0.534216	1.79578
Corn flake liking	Crohn's disease	Inverse variance weighted	6	-0.228736	0.259056	0.377259	-0.736486	0.279015	0.795539	0.478794	1.32183
Corn flake liking	Crohn's disease	MR Egger	6	-0.303248	1.55733	0.8551	-3.35561	2.74911	0.738416	0.0348882	15.6287
Corn flake liking	Crohn's disease	Weighted median	6	-0.205326	0.297095	0.489495	-0.787632	0.37698	0.814382	0.454921	1.45787
Corn flake liking	Crohn's disease	Weighted mode	6	-0.156247	0.421342	0.725955	-0.982077	0.669582	0.855348	0.374532	1.95342
Cucumber liking	Crohn's disease	Inverse variance weighted	3	0.41401	0.522428	0.428086	-0.609949	1.43797	1.51287	0.543378	4.21213
Cucumber liking	Crohn's disease	MR Egger	3	1.26134	1.72384	0.597854	-2.11738	4.64006	3.53015	0.120347	103.551
Cucumber liking	Crohn's disease	Weighted median	3	0.890997	0.613963	0.146717	-0.312369	2.09436	2.43756	0.731711	8.12028
Cucumber liking	Crohn's disease	Weighted mode	3	0.920565	0.755257	0.347144	-0.559738	2.40087	2.51071	0.571359	11.0327
Curry liking	Crohn's disease	Inverse variance weighted	5	-0.0173293	0.32409	0.957357	-0.652546	0.617887	0.98282	0.520718	1.855
Curry liking	Crohn's disease	MR Egger	5	0.481104	1.08229	0.686776	-1.64018	2.60239	1.61786	0.193945	13.4959
Curry liking	Crohn's disease	Weighted median	5	-0.032354	0.38557	0.933126	-0.788071	0.723363	0.968164	0.454721	2.06135
Curry liking	Crohn's disease	Weighted mode	5	-0.0308589	0.479276	0.951752	-0.970239	0.908521	0.969612	0.378992	2.48065
Dried fruit liking	Crohn's disease	Inverse variance weighted	5	-0.401136	0.401387	0.317614	-1.18785	0.385583	0.669559	0.304875	1.47047
Dried fruit liking	Crohn's disease	MR Egger	5	-1.2322	2.35472	0.636966	-5.84745	3.38305	0.29165	0.00288724	29.4605
Dried fruit liking	Crohn's disease	Weighted median	5	-0.2569	0.501056	0.608149	-1.23897	0.725169	0.773445	0.289682	2.06508
Dried fruit liking	Crohn's disease	Weighted mode	5	-0.146547	0.579362	0.812777	-1.2821	0.989002	0.863685	0.277455	2.68855
Extra virgin olive oil liking	Crohn's disease	Inverse variance weighted	2	-1.36238	0.659581	0.0388738	-2.65516	-0.0695991	0.256051	0.0702879	0.932768
Fruit liking	Crohn's disease	Inverse variance weighted	8	-0.53649	0.440946	0.223726	-1.40075	0.327765	0.584797	0.246413	1.38786
Fruit liking	Crohn's disease	MR Egger	8	2.3572	2.06826	0.297856	-1.69659	6.411	10.5614	0.183307	608.502
Fruit liking	Crohn's disease	Weighted median	8	-0.409219	0.56923	0.472203	-1.52491	0.706472	0.664169	0.217641	2.02683
Fruit liking	Crohn's disease	Weighted mode	8	-0.309916	0.711993	0.676465	-1.70542	1.08559	0.733508	0.181696	2.96119
F-fruit liking (derived food-liking factor)	Crohn's disease	Inverse variance weighted	12	-0.196987	0.123498	0.110697	-0.439042	0.0450683	0.821201	0.644654	1.0461
F-fruit liking (derived food-liking factor)	Crohn's disease	MR Egger	12	-0.12912	0.476097	0.791749	-1.06227	0.80403	0.878869	0.34567	2.23453
F-fruit liking (derived food-liking factor)	Crohn's disease	Weighted median	12	-0.0820908	0.164696	0.618175	-0.404895	0.240714	0.921188	0.667047	1.27216
F-fruit liking (derived food-liking factor)	Crohn's disease	Weighted mode	12	-0.0596991	0.22545	0.79606	-0.501582	0.382183	0.942048	0.605572	1.46548
Garlic liking	Crohn's disease	Inverse variance weighted	7	-0.0401678	0.177182	0.820655	-0.387445	0.307109	0.960628	0.678789	1.35949
Garlic liking	Crohn's disease	MR Egger	7	-0.0629731	0.435927	0.890781	-0.917389	0.791443	0.938969	0.399561	2.20658
Garlic liking	Crohn's disease	Weighted median	7	-0.0137739	0.215017	0.948923	-0.435207	0.407659	0.98632	0.647131	1.5033
Garlic liking	Crohn's disease	Weighted mode	7	-0.0252587	0.223858	0.913843	-0.464021	0.413504	0.975058	0.62875	1.51211
Gherkins liking	Crohn's disease	Inverse variance weighted	18	-0.106185	0.135623	0.433662	-0.372006	0.159636	0.899259	0.68935	1.17308
Gherkins liking	Crohn's disease	MR Egger	18	-1.59419	0.804376	0.0649384	-3.17077	-0.0176171	0.203072	0.0419712	0.982537
Gherkins liking	Crohn's disease	Weighted median	18	-0.20995	0.190196	0.269654	-0.582734	0.162835	0.810625	0.55837	1.17684
Gherkins liking	Crohn's disease	Weighted mode	18	-0.199899	0.338403	0.562484	-0.863169	0.46337	0.818813	0.421823	1.58942
Globe artichoke liking	Crohn's disease	Inverse variance weighted	8	-0.199205	0.221317	0.368073	-0.632985	0.234576	0.819382	0.531004	1.26437
Globe artichoke liking	Crohn's disease	MR Egger	8	0.0849708	0.937273	0.930715	-1.75208	1.92203	1.08869	0.173412	6.83479
Globe artichoke liking	Crohn's disease	Weighted median	8	-0.235343	0.237053	0.320814	-0.699966	0.22928	0.7903	0.496602	1.25769
Globe artichoke liking	Crohn's disease	Weighted mode	8	-0.237563	0.305812	0.4627	-0.836955	0.36183	0.788547	0.433027	1.43595
Grapefruit liking	Crohn's disease	Inverse variance weighted	8	-0.0696762	0.160147	0.663507	-0.383565	0.244212	0.932696	0.681428	1.27662
Grapefruit liking	Crohn's disease	MR Egger	8	0.0587046	0.352721	0.873283	-0.632629	0.750038	1.06046	0.531194	2.11708
Grapefruit liking	Crohn's disease	Weighted median	8	-0.0423985	0.185844	0.819537	-0.406653	0.321856	0.958488	0.665875	1.37969
Grapefruit liking	Crohn's disease	Weighted mode	8	-0.0347247	0.215574	0.876581	-0.457251	0.387801	0.965871	0.633022	1.47374
Green olives liking	Crohn's disease	Inverse variance weighted	23	-0.0891177	0.112631	0.428808	-0.309875	0.13164	0.914738	0.733539	1.1407
Green olives liking	Crohn's disease	MR Egger	23	-0.342354	0.490621	0.492958	-1.30397	0.619263	0.710096	0.271451	1.85756
Green olives liking	Crohn's disease	Weighted median	23	-0.162518	0.148949	0.27523	-0.454459	0.129422	0.850001	0.634791	1.13817
Green olives liking	Crohn's disease	Weighted mode	23	-0.237197	0.209457	0.269643	-0.647732	0.173339	0.788836	0.523231	1.18927
Horseradish liking	Crohn's disease	Inverse variance weighted	21	-0.0651382	0.121055	0.590517	-0.302406	0.17213	0.936938	0.739038	1.18783
Horseradish liking	Crohn's disease	MR Egger	21	0.0980108	0.470569	0.837226	-0.824305	1.02033	1.10297	0.43854	2.7741
Horseradish liking	Crohn's disease	Weighted median	21	-0.0345235	0.165502	0.834761	-0.358907	0.28986	0.966066	0.698439	1.33624
Horseradish liking	Crohn's disease	Weighted mode	21	-0.144478	0.256226	0.579111	-0.646681	0.357725	0.865474	0.523781	1.43007
Kiwi liking	Crohn's disease	Inverse variance weighted	3	0.267275	0.405345	0.509654	-0.527201	1.06175	1.3064	0.590255	2.89143
Kiwi liking	Crohn's disease	MR Egger	3	1.4951	1.0191	0.380881	-0.50233	3.49253	4.45978	0.605119	32.8689
Kiwi liking	Crohn's disease	Weighted median	3	-0.0365871	0.461933	0.93687	-0.941976	0.868802	0.964074	0.389857	2.38405
Kiwi liking	Crohn's disease	Weighted mode	3	-0.0684548	0.562052	0.914196	-1.17008	1.03317	0.933836	0.310343	2.80995
Lemon liking	Crohn's disease	Inverse variance weighted	4	0.224222	0.574878	0.696511	-0.902539	1.35098	1.25135	0.405539	3.86122
Lemon liking	Crohn's disease	MR Egger	4	-6.47848	5.35544	0.349978	-16.9751	4.01818	0.00153614	4.24413e-08	55.5997
Lemon liking	Crohn's disease	Weighted median	4	0.161865	0.571585	0.777035	-0.958442	1.28217	1.1757	0.38349	3.60446
Lemon liking	Crohn's disease	Weighted mode	4	0.044639	0.864591	0.962069	-1.64996	1.73924	1.04565	0.192058	5.693
F-lentils/beans liking (derived food-liking factor)	Crohn's disease	Inverse variance weighted	2	-1.7247	0.666383	0.00964933	-3.03081	-0.418588	0.178227	0.0482765	0.657975
Melon liking	Crohn's disease	Inverse variance weighted	2	-1.71173	0.70885	0.015744	-3.10108	-0.322382	0.180553	0.0450008	0.724421
Mushroom liking	Crohn's disease	Inverse variance weighted	5	0.0254072	0.34305	0.94096	-0.64697	0.697785	1.02573	0.52363	2.0093
Mushroom liking	Crohn's disease	MR Egger	5	1.65221	1.35715	0.310474	-1.00781	4.31223	5.21851	0.365019	74.6067
Mushroom liking	Crohn's disease	Weighted median	5	-0.167576	0.447785	0.708231	-1.04523	0.710082	0.845712	0.351609	2.03416
Mushroom liking	Crohn's disease	Weighted mode	5	0.543652	0.5046	0.341946	-0.445363	1.53267	1.72229	0.640591	4.63051
Onion liking	Crohn's disease	Inverse variance weighted	4	0.450302	0.491669	0.359738	-0.513368	1.41397	1.56879	0.598476	4.11226
Onion liking	Crohn's disease	MR Egger	4	-0.53112	1.14827	0.689139	-2.78173	1.71949	0.587946	0.0619313	5.58168
Onion liking	Crohn's disease	Weighted median	4	0.368076	0.347067	0.288902	-0.312175	1.04833	1.44495	0.731853	2.85287
Onion liking	Crohn's disease	Weighted mode	4	0.267605	0.367688	0.519394	-0.453065	0.988274	1.30683	0.635677	2.68659
Orange juice liking	Crohn's disease	Inverse variance weighted	2	-1.11229	0.415636	0.00744816	-1.92693	-0.297642	0.328806	0.145594	0.742567
Oranges liking	Crohn's disease	Inverse variance weighted	7	-0.249712	0.31859	0.433155	-0.874149	0.374724	0.779025	0.417217	1.45459
Oranges liking	Crohn's disease	MR Egger	7	-0.115215	2.28342	0.961712	-4.59072	4.36029	0.891175	0.0101455	78.2799
Oranges liking	Crohn's disease	Weighted median	7	-0.115132	0.397687	0.772195	-0.894599	0.664335	0.891248	0.408771	1.9432
Oranges liking	Crohn's disease	Weighted mode	7	-0.0862932	0.50232	0.869251	-1.07084	0.898254	0.917325	0.34272	2.45531
Pears liking	Crohn's disease	Inverse variance weighted	3	-0.112992	0.521031	0.828316	-1.13421	0.90823	0.893158	0.321675	2.47993
Pears liking	Crohn's disease	MR Egger	3	4.28157	11.2935	0.769305	-17.8538	26.4169	72.3537	1.76278e-08	2.96978e+11
Pears liking	Crohn's disease	Weighted median	3	-0.207317	0.637696	0.745103	-1.4572	1.04257	0.812762	0.232887	2.83649
Pears liking	Crohn's disease	Weighted mode	3	-0.310623	0.767334	0.724809	-1.8146	1.19335	0.73299	0.162904	3.29811
Plum liking	Crohn's disease	Inverse variance weighted	4	-0.351526	0.352226	0.318273	-1.04189	0.338837	0.703614	0.352788	1.40331
Plum liking	Crohn's disease	MR Egger	4	-0.638465	1.29629	0.671104	-3.1792	1.90227	0.528102	0.0416189	6.70109
Plum liking	Crohn's disease	Weighted median	4	-0.308089	0.401632	0.443027	-1.09529	0.47911	0.73485	0.334443	1.61464
Plum liking	Crohn's disease	Weighted mode	4	-0.191277	0.464496	0.708144	-1.10169	0.719135	0.825903	0.332309	2.05266
Potatoes liking	Crohn's disease	Inverse variance weighted	2	0.662286	1.88993	0.726017	-3.04197	4.36655	1.93922	0.0477406	78.7711
Raw carrot liking	Crohn's disease	Inverse variance weighted	12	-0.167027	0.368813	0.650637	-0.889899	0.555846	0.846177	0.410697	1.74342
Raw carrot liking	Crohn's disease	MR Egger	12	-2.24889	2.9514	0.463668	-8.03363	3.53585	0.105517	0.00032437	34.3242
Raw carrot liking	Crohn's disease	Weighted median	12	0.107633	0.364583	0.767824	-0.606949	0.822216	1.11364	0.545011	2.27554
Raw carrot liking	Crohn's disease	Weighted mode	12	0.182773	0.493249	0.71801	-0.783996	1.14954	1.20054	0.456578	3.15675
Salad leaves liking	Crohn's disease	Inverse variance weighted	4	-0.480331	0.58896	0.414753	-1.63469	0.674031	0.618579	0.195012	1.96213
Salad leaves liking	Crohn's disease	MR Egger	4	0.0733245	3.34458	0.9845	-6.48205	6.6287	1.07608	0.00153066	756.501
Salad leaves liking	Crohn's disease	Weighted median	4	-0.266349	0.629072	0.672004	-1.49933	0.966633	0.766172	0.22328	2.62908
Salad leaves liking	Crohn's disease	Weighted mode	4	0.215674	1.01818	0.84582	-1.77996	2.21131	1.2407	0.168645	9.12766
F-salad vegetables liking (derived food-liking factor)	Crohn's disease	Inverse variance weighted	9	-0.265089	0.162908	0.103688	-0.584389	0.0542103	0.767137	0.557446	1.05571
F-salad vegetables liking (derived food-liking factor)	Crohn's disease	MR Egger	9	0.358697	1.08053	0.749635	-1.75915	2.47654	1.43146	0.172192	11.9
F-salad vegetables liking (derived food-liking factor)	Crohn's disease	Weighted median	9	-0.35983	0.206413	0.0812892	-0.764399	0.0447391	0.697795	0.465614	1.04576
F-salad vegetables liking (derived food-liking factor)	Crohn's disease	Weighted mode	9	-0.367035	0.325378	0.292	-1.00478	0.270706	0.692785	0.366127	1.31089
Spinach liking	Crohn's disease	Inverse variance weighted	5	-0.150268	0.349074	0.66685	-0.834453	0.533918	0.860478	0.434112	1.7056
Spinach liking	Crohn's disease	MR Egger	5	-0.532951	1.17666	0.681347	-2.83921	1.77331	0.586871	0.0584719	5.8903
Spinach liking	Crohn's disease	Weighted median	5	-0.251406	0.393509	0.522899	-1.02268	0.519871	0.777707	0.359629	1.68181
Spinach liking	Crohn's disease	Weighted mode	5	-0.295106	0.510436	0.594155	-1.29556	0.705349	0.744453	0.273744	2.02455
Strawberries liking	Crohn's disease	Inverse variance weighted	5	0.378319	0.477351	0.428047	-0.55729	1.31393	1.45983	0.572759	3.72076
Strawberries liking	Crohn's disease	MR Egger	5	-5.16853	4.84783	0.364542	-14.6703	4.33321	0.00569295	4.25387e-07	76.1887
Strawberries liking	Crohn's disease	Weighted median	5	0.160131	0.582675	0.783454	-0.981911	1.30217	1.17366	0.374594	3.67728
Strawberries liking	Crohn's disease	Weighted mode	5	-0.231303	0.847185	0.79835	-1.89179	1.42918	0.793499	0.150802	4.17527
F-strong vegetable liking (derived food-liking factor)	Crohn's disease	Inverse variance weighted	22	-0.0417257	0.119767	0.727546	-0.276469	0.193017	0.959133	0.758457	1.2129
F-strong vegetable liking (derived food-liking factor)	Crohn's disease	MR Egger	22	-0.35854	0.542098	0.515908	-1.42105	0.703973	0.698696	0.24146	2.02177
F-strong vegetable liking (derived food-liking factor)	Crohn's disease	Weighted median	22	-0.18729	0.168716	0.26696	-0.517974	0.143394	0.829203	0.595726	1.15418
F-strong vegetable liking (derived food-liking factor)	Crohn's disease	Weighted mode	22	-0.228808	0.246608	0.364043	-0.712159	0.254544	0.795482	0.490584	1.28987
Tea difference liking	Crohn's disease	Inverse variance weighted	2	-0.379811	0.363856	0.296555	-1.09297	0.333347	0.683991	0.33522	1.39563
Tea with sugar liking	Crohn's disease	Inverse variance weighted	6	-0.413589	0.261262	0.113411	-0.925662	0.0984838	0.661273	0.396269	1.1035
Tea with sugar liking	Crohn's disease	MR Egger	6	-1.66993	1.13369	0.214742	-3.89196	0.552095	0.18826	0.0204053	1.73689
Tea with sugar liking	Crohn's disease	Weighted median	6	-0.255941	0.351717	0.466803	-0.945307	0.433424	0.774187	0.38856	1.54253
Tea with sugar liking	Crohn's disease	Weighted mode	6	0.00541973	0.472877	0.991299	-0.921419	0.932258	1.00543	0.397954	2.54024
Tomatoes liking	Crohn's disease	Inverse variance weighted	4	0.209553	0.465288	0.652442	-0.702412	1.12152	1.23313	0.495389	3.06951
Tomatoes liking	Crohn's disease	MR Egger	4	-3.69057	5.04093	0.540264	-13.5708	6.18966	0.0249577	1.27725e-06	487.679
Tomatoes liking	Crohn's disease	Weighted median	4	0.158693	0.547313	0.771855	-0.914041	1.23143	1.17198	0.400901	3.42612
Tomatoes liking	Crohn's disease	Weighted mode	4	-0.30692	0.732393	0.703366	-1.74241	1.12857	0.73571	0.175098	3.09124
Turnip liking	Crohn's disease	Inverse variance weighted	3	0.127431	0.580046	0.826112	-1.00946	1.26432	1.13591	0.364416	3.54069
Turnip liking	Crohn's disease	MR Egger	3	-8.02674	5.2292	0.36759	-18.276	2.22248	0.000326611	1.15571e-08	9.23022
Turnip liking	Crohn's disease	Weighted median	3	-0.288272	0.479809	0.547969	-1.2287	0.652153	0.749558	0.292674	1.91967
Turnip liking	Crohn's disease	Weighted mode	3	-0.316538	0.538852	0.616401	-1.37269	0.739613	0.728667	0.253425	2.09512
Aniseed liking	Ulcerative colitis	Inverse variance weighted	8	1.34416	0.607007	0.026801	0.154425	2.53389	3.83496	1.16699	12.6025
Aniseed liking	Ulcerative colitis	MR Egger	8	1.15918	2.79104	0.692349	-4.31126	6.62962	3.18732	0.0134167	757.193
Aniseed liking	Ulcerative colitis	Weighted median	8	1.65028	0.821015	0.0444265	0.0410874	3.25946	5.20842	1.04194	26.0356
Aniseed liking	Ulcerative colitis	Weighted mode	8	1.56842	1.25974	0.253183	-0.900682	4.03752	4.79905	0.406292	56.6854
Apples liking	Ulcerative colitis	Inverse variance weighted	3	-2.11453	1.66821	0.204963	-5.38423	1.15517	0.120691	0.00458839	3.17458
Apples liking	Ulcerative colitis	MR Egger	3	-4.05319	6.99734	0.665762	-17.768	9.6616	0.0173669	1.92073e-08	15702.8
Apples liking	Ulcerative colitis	Weighted median	3	-2.4674	2.07601	0.234626	-6.53638	1.60159	0.0848053	0.00144972	4.9609
Apples liking	Ulcerative colitis	Weighted mode	3	-3.23753	2.71807	0.355801	-8.56494	2.08988	0.0392607	0.000190674	8.08394
Asparagus liking	Ulcerative colitis	Inverse variance weighted	8	-0.563817	0.63772	0.376635	-1.81375	0.686115	0.569033	0.163042	1.98598
Asparagus liking	Ulcerative colitis	MR Egger	8	-4.15818	3.25584	0.248746	-10.5396	2.22328	0.0156361	2.64666e-05	9.23754
Asparagus liking	Ulcerative colitis	Weighted median	8	-0.383676	0.831631	0.644545	-2.01367	1.24632	0.681352	0.133497	3.47753
Asparagus liking	Ulcerative colitis	Weighted mode	8	0.0400363	1.20978	0.974524	-2.33114	2.41121	1.04085	0.0971851	11.1475
Aubergine liking	Ulcerative colitis	Inverse variance weighted	9	0.0214977	0.620511	0.972363	-1.1947	1.2377	1.02173	0.302793	3.44767
Aubergine liking	Ulcerative colitis	MR Egger	9	-3.33853	3.44322	0.364548	-10.0872	3.41017	0.0354891	4.16073e-05	30.2705
Aubergine liking	Ulcerative colitis	Weighted median	9	-0.13783	0.739536	0.852151	-1.58732	1.31166	0.871246	0.204473	3.71233
Aubergine liking	Ulcerative colitis	Weighted mode	9	-0.146472	0.913766	0.876623	-1.93745	1.64451	0.86375	0.14407	5.17847
Avocado liking	Ulcerative colitis	Inverse variance weighted	8	-0.602677	0.574823	0.294428	-1.72933	0.523976	0.547344	0.177403	1.68873
Avocado liking	Ulcerative colitis	MR Egger	8	-5.54352	4.61189	0.274644	-14.5828	3.49578	0.00391271	4.64256e-07	32.976
Avocado liking	Ulcerative colitis	Weighted median	8	-0.622401	0.719992	0.387338	-2.03359	0.788783	0.536654	0.130865	2.20072
Avocado liking	Ulcerative colitis	Weighted mode	8	-0.660478	0.989714	0.525934	-2.60032	1.27936	0.516604	0.07425	3.59434
Banana liking	Ulcerative colitis	Inverse variance weighted	2	-0.20055	1.24638	0.872168	-2.64346	2.24236	0.81828	0.0711149	9.4155
Beans liking	Ulcerative colitis	Inverse variance weighted	8	-0.19868	0.519568	0.702169	-1.21703	0.819673	0.819812	0.296108	2.26976
Beans liking	Ulcerative colitis	MR Egger	8	4.12511	1.68591	0.0500062	0.820735	7.42949	61.8748	2.27217	1684.95
Beans liking	Ulcerative colitis	Weighted median	8	-0.0698571	0.53929	0.896934	-1.12687	0.987151	0.932527	0.324047	2.68358
Beans liking	Ulcerative colitis	Weighted mode	8	0.00270968	0.695701	0.997001	-1.36086	1.36628	1.00271	0.256439	3.92075
Beetroot liking	Ulcerative colitis	Inverse variance weighted	5	-1.33496	0.905406	0.140366	-3.10955	0.439638	0.263169	0.0446209	1.55214
Beetroot liking	Ulcerative colitis	MR Egger	5	4.12206	3.8998	0.368101	-3.52155	11.7657	61.6862	0.0295537	128755
Beetroot liking	Ulcerative colitis	Weighted median	5	-1.86744	1.10883	0.0921534	-4.04075	0.305876	0.154519	0.0175843	1.35781
Beetroot liking	Ulcerative colitis	Weighted mode	5	-2.1055	1.54402	0.244377	-5.13178	0.920771	0.121784	0.00590604	2.51123
F-bitter food liking (derived food-liking factor)	Ulcerative colitis	Inverse variance weighted	3	-2.02751	2.2506	0.367654	-6.43868	2.38366	0.131663	0.00159851	10.8446
F-bitter food liking (derived food-liking factor)	Ulcerative colitis	MR Egger	3	134.446	48.3592	0.219815	39.6616	229.23	2.44894e+58	1.67805e+17	3.57397e+99
F-bitter food liking (derived food-liking factor)	Ulcerative colitis	Weighted median	3	-0.88619	1.44117	0.538613	-3.71088	1.9385	0.412223	0.0244561	6.94829
F-bitter food liking (derived food-liking factor)	Ulcerative colitis	Weighted mode	3	-0.268671	1.78755	0.894316	-3.77227	3.23493	0.764394	0.0229997	25.4046
Black olive liking	Ulcerative colitis	Inverse variance weighted	18	0.281802	0.393604	0.47402	-0.489662	1.05327	1.32552	0.612834	2.867
Black olive liking	Ulcerative colitis	MR Egger	18	-1.12476	1.73112	0.525087	-4.51775	2.26824	0.324732	0.0109136	9.66233
Black olive liking	Ulcerative colitis	Weighted median	18	0.0546953	0.469163	0.907192	-0.864863	0.974254	1.05622	0.421109	2.64919
Black olive liking	Ulcerative colitis	Weighted mode	18	-0.033902	0.70857	0.962397	-1.4227	1.3549	0.966666	0.241062	3.87635
Black pepper liking	Ulcerative colitis	Inverse variance weighted	8	-0.0612372	0.682688	0.928526	-1.39931	1.27683	0.9406	0.246768	3.58526
Black pepper liking	Ulcerative colitis	MR Egger	8	-0.113666	4.23273	0.979447	-8.40981	8.18248	0.892556	0.000222671	3577.73
Black pepper liking	Ulcerative colitis	Weighted median	8	-0.131553	0.860568	0.878502	-1.81827	1.55516	0.876733	0.162307	4.73584
Black pepper liking	Ulcerative colitis	Weighted mode	8	-0.137684	1.19834	0.911755	-2.48644	2.21107	0.871374	0.0832059	9.12547
Broad bean liking	Ulcerative colitis	Inverse variance weighted	11	0.0376487	0.557847	0.946192	-1.05573	1.13103	1.03837	0.347938	3.09884
Broad bean liking	Ulcerative colitis	MR Egger	11	0.975341	1.5831	0.553091	-2.12753	4.07821	2.65207	0.119132	59.0396
Broad bean liking	Ulcerative colitis	Weighted median	11	-0.0289207	0.630818	0.963433	-1.26532	1.20748	0.971493	0.282148	3.34505
Broad bean liking	Ulcerative colitis	Weighted mode	11	0.374555	0.794029	0.647254	-1.18174	1.93085	1.45434	0.306744	6.89538
Broccoli liking	Ulcerative colitis	Inverse variance weighted	5	1.07851	1.03205	0.296017	-0.944315	3.10133	2.94029	0.388946	22.2275
Broccoli liking	Ulcerative colitis	MR Egger	5	3.02192	11.5307	0.810228	-19.5783	25.6222	20.5307	3.14221e-09	1.34144e+11
Broccoli liking	Ulcerative colitis	Weighted median	5	1.95444	1.24863	0.117522	-0.492887	4.40176	7.05994	0.61086	81.5944
Broccoli liking	Ulcerative colitis	Weighted mode	5	2.10478	1.62918	0.265974	-1.08842	5.29797	8.20527	0.336747	199.931
Brussel sprout liking	Ulcerative colitis	Inverse variance weighted	3	0.645497	1.07985	0.549998	-1.47102	2.76201	1.90693	0.229692	15.8316
Brussel sprout liking	Ulcerative colitis	MR Egger	3	-3.153	6.32371	0.705546	-15.5475	9.24147	0.0427238	1.76938e-07	10316.2
Brussel sprout liking	Ulcerative colitis	Weighted median	3	0.694507	0.972529	0.47515	-1.21165	2.60066	2.00272	0.297706	13.4727
Brussel sprout liking	Ulcerative colitis	Weighted mode	3	-0.346628	1.17479	0.795762	-2.64921	1.95596	0.707069	0.070707	7.07067
F-burn/spicy liking (derived food-liking factor)	Ulcerative colitis	Inverse variance weighted	12	-0.54508	0.627965	0.385389	-1.77589	0.685731	0.579795	0.169332	1.98522
F-burn/spicy liking (derived food-liking factor)	Ulcerative colitis	MR Egger	12	-1.1543	3.94532	0.775828	-8.88712	6.57852	0.315279	0.000138157	719.476
F-burn/spicy liking (derived food-liking factor)	Ulcerative colitis	Weighted median	12	-0.208198	0.640107	0.744988	-1.46281	1.04641	0.812046	0.231585	2.84741
F-burn/spicy liking (derived food-liking factor)	Ulcerative colitis	Weighted mode	12	-0.0150281	0.915825	0.987202	-1.81005	1.77999	0.985084	0.163647	5.92979
Butternut squash liking	Ulcerative colitis	Inverse variance weighted	2	0.648738	1.71895	0.705873	-2.7204	4.01788	1.91313	0.0658483	55.583
Cabbage liking	Ulcerative colitis	Inverse variance weighted	4	-0.348399	1.11567	0.75483	-2.53512	1.83832	0.705817	0.0792521	6.28599
Cabbage liking	Ulcerative colitis	MR Egger	4	-13.2445	10.049	0.318219	-32.9405	6.45158	1.77011e-06	4.94443e-15	633.7
Cabbage liking	Ulcerative colitis	Weighted median	4	-0.809617	1.3302	0.542761	-3.41681	1.79757	0.445029	0.0328171	6.03498
Cabbage liking	Ulcerative colitis	Weighted mode	4	-1.22514	1.74465	0.53312	-4.64466	2.19438	0.293717	0.00961281	8.97445
Capers liking	Ulcerative colitis	Inverse variance weighted	11	-1.17959	0.562803	0.0360894	-2.28268	-0.0764954	0.307405	0.10201	0.926357
Capers liking	Ulcerative colitis	MR Egger	11	3.81046	3.85068	0.348248	-3.73687	11.3578	45.1712	0.0238286	85629.7
Capers liking	Ulcerative colitis	Weighted median	11	-0.644996	0.708907	0.362904	-2.03445	0.744461	0.524665	0.130752	2.10531
Capers liking	Ulcerative colitis	Weighted mode	11	0.17043	1.26191	0.895246	-2.3029	2.64376	1.18581	0.0999681	14.0661
F-capsicum liking (derived food-liking factor)	Ulcerative colitis	Inverse variance weighted	16	0.200709	0.31946	0.529824	-0.425433	0.82685	1.22227	0.653487	2.28611
F-capsicum liking (derived food-liking factor)	Ulcerative colitis	MR Egger	16	0.378495	1.48152	0.80207	-2.52529	3.28227	1.46008	0.0800355	26.6363
F-capsicum liking (derived food-liking factor)	Ulcerative colitis	Weighted median	16	0.12528	0.439917	0.775812	-0.736958	0.987518	1.13347	0.478568	2.68456
F-capsicum liking (derived food-liking factor)	Ulcerative colitis	Weighted mode	16	-0.0711484	0.654269	0.914846	-1.35352	1.21122	0.931324	0.25833	3.35758
Cauliflower liking	Ulcerative colitis	Inverse variance weighted	3	-0.888873	1.39772	0.524814	-3.62841	1.85067	0.411119	0.0265583	6.36407
Cauliflower liking	Ulcerative colitis	MR Egger	3	-1.90173	6.21679	0.811011	-14.0866	10.2832	0.14931	7.6251e-07	29236.9
Cauliflower liking	Ulcerative colitis	Weighted median	3	-0.99898	1.60083	0.532602	-4.13661	2.13865	0.368255	0.015977	8.48794
Cauliflower liking	Ulcerative colitis	Weighted mode	3	-1.0406	1.84962	0.630357	-4.66585	2.58466	0.353243	0.00941122	13.2587
Cherry liking	Ulcerative colitis	Inverse variance weighted	5	0.697632	0.848688	0.411069	-0.965796	2.36106	2.00899	0.38068	10.6022
Cherry liking	Ulcerative colitis	MR Egger	5	-0.607721	2.73938	0.838677	-5.9769	4.76146	0.544591	0.00253668	116.916
Cherry liking	Ulcerative colitis	Weighted median	5	0.739583	0.962477	0.44224	-1.14687	2.62604	2.09506	0.317629	13.8189
Cherry liking	Ulcerative colitis	Weighted mode	5	0.173706	1.14015	0.886284	-2.061	2.40841	1.18971	0.127327	11.1163
Chilli pepper liking	Ulcerative colitis	Inverse variance weighted	11	-0.795686	0.601456	0.185857	-1.97454	0.383167	0.451271	0.138825	1.46692
Chilli pepper liking	Ulcerative colitis	MR Egger	11	2.73833	4.38522	0.547836	-5.8567	11.3334	15.4612	0.00286068	83563.2
Chilli pepper liking	Ulcerative colitis	Weighted median	11	0.095167	0.598238	0.873607	-1.07738	1.26771	1.09984	0.340487	3.55272
Chilli pepper liking	Ulcerative colitis	Weighted mode	11	0.436576	0.787286	0.591399	-1.1065	1.97966	1.5474	0.330713	7.24026
Coriander liking	Ulcerative colitis	Inverse variance weighted	2	1.67639	1.227	0.171863	-0.728542	4.08132	5.34621	0.482612	59.2234
Corn flake liking	Ulcerative colitis	Inverse variance weighted	6	0.566911	0.851321	0.505463	-1.10168	2.2355	1.76281	0.332313	9.35116
Corn flake liking	Ulcerative colitis	MR Egger	6	-6.4614	4.51794	0.225899	-15.3166	2.39376	0.00156261	2.22897e-07	10.9546
Corn flake liking	Ulcerative colitis	Weighted median	6	0.120561	0.902288	0.893705	-1.64792	1.88905	1.12813	0.192449	6.61306
Corn flake liking	Ulcerative colitis	Weighted mode	6	0.153418	1.30595	0.911056	-2.40623	2.71307	1.16581	0.0901541	15.0755
Cucumber liking	Ulcerative colitis	Inverse variance weighted	3	0.990957	1.16991	0.396975	-1.30207	3.28398	2.69381	0.271968	26.6818
Cucumber liking	Ulcerative colitis	MR Egger	3	4.47422	3.07205	0.383044	-1.547	10.4954	87.7264	0.212886	36150.5
Cucumber liking	Ulcerative colitis	Weighted median	3	0.784181	1.60993	0.626195	-2.37128	3.93964	2.19061	0.0933609	51.4003
Cucumber liking	Ulcerative colitis	Weighted mode	3	0.475163	1.92753	0.828278	-3.3028	4.25312	1.60828	0.0367802	70.3246
Curry liking	Ulcerative colitis	Inverse variance weighted	4	-0.374526	1.06399	0.724836	-2.45994	1.71089	0.687615	0.0854403	5.53387
Curry liking	Ulcerative colitis	MR Egger	4	4.73079	2.96189	0.251303	-1.07451	10.5361	113.385	0.341467	37650.1
Curry liking	Ulcerative colitis	Weighted median	4	-0.144252	1.14759	0.89997	-2.39354	2.10503	0.865669	0.0913063	8.20736
Curry liking	Ulcerative colitis	Weighted mode	4	0.979454	1.53176	0.568022	-2.0228	3.9817	2.663	0.132285	53.6083
Dried fruit liking	Ulcerative colitis	Inverse variance weighted	5	-0.973155	1.07111	0.363588	-3.07253	1.12622	0.377889	0.046304	3.08397
Dried fruit liking	Ulcerative colitis	MR Egger	5	-11.1578	6.05998	0.162838	-23.0354	0.71973	1.42632e-05	9.90517e-11	2.05388
Dried fruit liking	Ulcerative colitis	Weighted median	5	-0.949013	1.40117	0.498215	-3.6953	1.79728	0.387123	0.0248399	6.03319
Dried fruit liking	Ulcerative colitis	Weighted mode	5	-1.2024	1.973	0.57516	-5.06947	2.66468	0.300474	0.00628576	14.3633
Fruit liking	Ulcerative colitis	Inverse variance weighted	8	-0.408451	1.17431	0.727974	-2.7101	1.8932	0.664679	0.0665303	6.64056
Fruit liking	Ulcerative colitis	MR Egger	8	-4.97589	5.51035	0.401319	-15.7762	5.82439	0.00690241	1.40767e-07	338.455
Fruit liking	Ulcerative colitis	Weighted median	8	-0.566008	1.55428	0.715737	-3.61239	2.48037	0.567788	0.0269873	11.9457
Fruit liking	Ulcerative colitis	Weighted mode	8	-0.707535	1.85549	0.714277	-4.3443	2.92923	0.492858	0.0129805	18.7133
F-fruit liking (derived food-liking factor)	Ulcerative colitis	Inverse variance weighted	12	0.0344774	0.334166	0.917825	-0.620488	0.689443	1.03508	0.537682	1.9926
F-fruit liking (derived food-liking factor)	Ulcerative colitis	MR Egger	12	-2.42902	1.27106	0.0850625	-4.9203	0.0622657	0.0881234	0.00729695	1.06425
F-fruit liking (derived food-liking factor)	Ulcerative colitis	Weighted median	12	-0.0731951	0.454896	0.872168	-0.964791	0.818401	0.929419	0.381063	2.26687
F-fruit liking (derived food-liking factor)	Ulcerative colitis	Weighted mode	12	-0.0630906	0.619254	0.920684	-1.27683	1.15065	0.938858	0.278921	3.16024
Garlic liking	Ulcerative colitis	Inverse variance weighted	7	0.119647	0.472153	0.799954	-0.805772	1.04507	1.1271	0.446743	2.84359
Garlic liking	Ulcerative colitis	MR Egger	7	-0.632839	1.16254	0.609582	-2.91142	1.64574	0.531082	0.0543984	5.18485
Garlic liking	Ulcerative colitis	Weighted median	7	-0.0489721	0.566996	0.931171	-1.16028	1.06234	0.952208	0.313397	2.89313
Garlic liking	Ulcerative colitis	Weighted mode	7	-0.123361	0.641158	0.853773	-1.38003	1.13331	0.883944	0.251571	3.10592
Gherkins liking	Ulcerative colitis	Inverse variance weighted	17	-0.459892	0.387285	0.23504	-1.21897	0.299187	0.631352	0.295534	1.34876
Gherkins liking	Ulcerative colitis	MR Egger	17	-2.33279	2.96478	0.443632	-8.14376	3.47817	0.0970242	0.000290543	32.4004
Gherkins liking	Ulcerative colitis	Weighted median	17	0.012745	0.510844	0.980096	-0.98851	1.014	1.01283	0.372131	2.7566
Gherkins liking	Ulcerative colitis	Weighted mode	17	0.333234	0.979197	0.738048	-1.58599	2.25246	1.39547	0.204745	9.5111
Globe artichoke liking	Ulcerative colitis	Inverse variance weighted	7	-1.34037	0.900555	0.136649	-3.10546	0.424715	0.261748	0.0448039	1.52915
Globe artichoke liking	Ulcerative colitis	MR Egger	7	5.41974	2.17233	0.0548315	1.16197	9.67751	225.82	3.19622	15954.7
Globe artichoke liking	Ulcerative colitis	Weighted median	7	-0.241852	0.77387	0.754643	-1.75864	1.27493	0.785172	0.172279	3.57846
Globe artichoke liking	Ulcerative colitis	Weighted mode	7	0.277063	0.824312	0.748228	-1.33859	1.89271	1.31925	0.262216	6.63736
Grapefruit liking	Ulcerative colitis	Inverse variance weighted	8	-0.4601	0.426938	0.281179	-1.2969	0.376698	0.63122	0.273378	1.45746
Grapefruit liking	Ulcerative colitis	MR Egger	8	-0.641763	0.939652	0.520106	-2.48348	1.19996	0.526364	0.0834522	3.31997
Grapefruit liking	Ulcerative colitis	Weighted median	8	-0.435161	0.53464	0.415683	-1.48306	0.612733	0.64716	0.226943	1.84547
Grapefruit liking	Ulcerative colitis	Weighted mode	8	-0.340395	0.596012	0.585778	-1.50858	0.827788	0.711489	0.221224	2.28825
Green olives liking	Ulcerative colitis	Inverse variance weighted	21	0.284223	0.372794	0.445814	-0.446453	1.0149	1.32873	0.639894	2.75908
Green olives liking	Ulcerative colitis	MR Egger	21	-1.92269	1.51486	0.219689	-4.89181	1.04643	0.146213	0.00750778	2.84747
Green olives liking	Ulcerative colitis	Weighted median	21	0.0282374	0.413257	0.945524	-0.781746	0.838221	1.02864	0.457606	2.31225
Green olives liking	Ulcerative colitis	Weighted mode	21	-0.140588	0.615684	0.821697	-1.34733	1.06615	0.868847	0.259934	2.90419
Horseradish liking	Ulcerative colitis	Inverse variance weighted	20	-0.422774	0.429771	0.325254	-1.26512	0.419577	0.655227	0.282204	1.52132
Horseradish liking	Ulcerative colitis	MR Egger	20	0.303504	1.85734	0.872018	-3.33688	3.94389	1.3546	0.0355477	51.619
Horseradish liking	Ulcerative colitis	Weighted median	20	-0.424218	0.454999	0.351156	-1.31602	0.46758	0.654281	0.268202	1.59613
Horseradish liking	Ulcerative colitis	Weighted mode	20	-0.461943	0.609609	0.457885	-1.65678	0.73289	0.630058	0.190753	2.08109
Kiwi liking	Ulcerative colitis	Inverse variance weighted	3	1.75649	1.32825	0.186029	-0.846867	4.35986	5.7921	0.428756	78.2459
Kiwi liking	Ulcerative colitis	MR Egger	3	4.57752	3.73855	0.435991	-2.75004	11.9051	97.2729	0.063925	148017
Kiwi liking	Ulcerative colitis	Weighted median	3	1.59677	1.35554	0.238811	-1.06008	4.25363	4.93708	0.346429	70.3602
Kiwi liking	Ulcerative colitis	Weighted mode	3	0.728143	1.37435	0.649178	-1.96558	3.42186	2.07123	0.140075	30.6264
Lemon liking	Ulcerative colitis	Inverse variance weighted	4	1.02142	1.2043	0.396357	-1.339	3.38184	2.77713	0.262107	29.4248
Lemon liking	Ulcerative colitis	MR Egger	4	-3.39507	12.2676	0.807951	-27.4397	20.6495	0.0335383	1.2109e-12	9.28913e+08
Lemon liking	Ulcerative colitis	Weighted median	4	0.926943	1.35733	0.494658	-1.73342	3.5873	2.52677	0.17668	36.1365
Lemon liking	Ulcerative colitis	Weighted mode	4	0.285089	1.8746	0.888776	-3.38912	3.9593	1.32988	0.0337383	52.4206
F-lentils/beans liking (derived food-liking factor)	Ulcerative colitis	Inverse variance weighted	2	0.969391	1.52061	0.523799	-2.01101	3.9498	2.63634	0.133853	51.9248
Melon liking	Ulcerative colitis	Inverse variance weighted	2	-2.09819	1.89005	0.266945	-5.80269	1.60631	0.122678	0.00301941	4.98438
Mushroom liking	Ulcerative colitis	Inverse variance weighted	5	0.440824	1.3296	0.740231	-2.16519	3.04683	1.55399	0.114729	21.0486
Mushroom liking	Ulcerative colitis	MR Egger	5	1.38652	6.04594	0.833358	-10.4635	13.2366	4.00089	2.85591e-05	560492
Mushroom liking	Ulcerative colitis	Weighted median	5	-0.155291	1.24526	0.900756	-2.59599	2.28541	0.856166	0.0745718	9.82973
Mushroom liking	Ulcerative colitis	Weighted mode	5	-0.33455	1.41621	0.824858	-3.11031	2.44121	0.71566	0.0445869	11.487
Onion liking	Ulcerative colitis	Inverse variance weighted	4	1.06236	0.821122	0.195739	-0.547042	2.67176	2.89318	0.578659	14.4654
Onion liking	Ulcerative colitis	MR Egger	4	0.878859	1.88645	0.687114	-2.81859	4.5763	2.40815	0.0596902	97.1547
Onion liking	Ulcerative colitis	Weighted median	4	0.943757	0.890864	0.28943	-0.802337	2.68985	2.56962	0.44828	14.7295
Onion liking	Ulcerative colitis	Weighted mode	4	0.87821	1.00618	0.447001	-1.09391	2.85033	2.40659	0.334906	17.2934
Orange juice liking	Ulcerative colitis	Inverse variance weighted	2	1.55585	1.10986	0.160963	-0.61948	3.73117	4.7391	0.538224	41.7281
Oranges liking	Ulcerative colitis	Inverse variance weighted	7	-0.0610826	0.899665	0.945869	-1.82443	1.70226	0.940746	0.16131	5.48634
Oranges liking	Ulcerative colitis	MR Egger	7	3.769	6.8527	0.605983	-9.66229	17.2003	43.3366	6.36389e-05	2.95112e+07
Oranges liking	Ulcerative colitis	Weighted median	7	0.864796	1.11108	0.436371	-1.31293	3.04252	2.37452	0.269031	20.958
Oranges liking	Ulcerative colitis	Weighted mode	7	1.24694	1.37883	0.400664	-1.45557	3.94945	3.47968	0.233268	51.9066
Pears liking	Ulcerative colitis	Inverse variance weighted	3	0.107913	1.3924	0.938224	-2.62118	2.83701	1.11395	0.0727168	17.0647
Pears liking	Ulcerative colitis	MR Egger	3	-27.6511	30.1562	0.527571	-86.7573	31.455	9.80087e-13	2.09789e-38	4.57875e+13
Pears liking	Ulcerative colitis	Weighted median	3	-0.687995	1.60624	0.668413	-3.83622	2.46023	0.502583	0.0215749	11.7075
Pears liking	Ulcerative colitis	Weighted mode	3	-0.705678	1.83284	0.737311	-4.29804	2.88668	0.493774	0.0135952	17.9337
Plum liking	Ulcerative colitis	Inverse variance weighted	4	0.287008	0.938859	0.759834	-1.55316	2.12717	1.33243	0.211579	8.3911
Plum liking	Ulcerative colitis	MR Egger	4	1.29972	3.46827	0.743856	-5.49809	8.09752	3.66825	0.00409459	3286.31
Plum liking	Ulcerative colitis	Weighted median	4	0.275808	1.09578	0.801272	-1.87192	2.42353	1.3176	0.153829	11.2856
Plum liking	Ulcerative colitis	Weighted mode	4	-0.0709324	1.27296	0.959066	-2.56593	2.42406	0.931525	0.0768478	11.2916
Potatoes liking	Ulcerative colitis	Inverse variance weighted	2	-1.02385	2.11785	0.628784	-5.17483	3.12713	0.35921	0.0056572	22.8084
Raw carrot liking	Ulcerative colitis	Inverse variance weighted	12	0.405382	0.656996	0.537219	-0.882331	1.69309	1.49988	0.413817	5.43628
Raw carrot liking	Ulcerative colitis	MR Egger	12	4.74816	5.13041	0.376503	-5.30744	14.8038	115.372	0.00495457	2.68656e+06
Raw carrot liking	Ulcerative colitis	Weighted median	12	0.871576	0.882831	0.323519	-0.858772	2.60192	2.39068	0.423682	13.4897
Raw carrot liking	Ulcerative colitis	Weighted mode	12	1.21205	1.37497	0.396892	-1.48288	3.90699	3.36038	0.226983	49.7489
Salad leaves liking	Ulcerative colitis	Inverse variance weighted	4	-1.12964	2.95128	0.701894	-6.91415	4.65486	0.323148	0.000993627	105.095
Salad leaves liking	Ulcerative colitis	MR Egger	4	-19.0712	10.6782	0.216018	-40.0005	1.85802	5.21749e-09	4.24616e-18	6.41101
Salad leaves liking	Ulcerative colitis	Weighted median	4	-2.83081	1.7053	0.0969132	-6.17321	0.51158	0.0589648	0.00208453	1.66792
Salad leaves liking	Ulcerative colitis	Weighted mode	4	-3.67374	1.8494	0.141169	-7.29855	-0.0489208	0.0253814	0.000676517	0.952257
F-salad vegetables liking (derived food-liking factor)	Ulcerative colitis	Inverse variance weighted	9	-0.173248	0.436284	0.691294	-1.02837	0.681869	0.840929	0.357591	1.97757
F-salad vegetables liking (derived food-liking factor)	Ulcerative colitis	MR Egger	9	0.845489	3.06646	0.790724	-5.16477	6.85575	2.32912	0.00571436	949.324
F-salad vegetables liking (derived food-liking factor)	Ulcerative colitis	Weighted median	9	0.00260237	0.602175	0.996552	-1.17766	1.18287	1.00261	0.307998	3.26371
F-salad vegetables liking (derived food-liking factor)	Ulcerative colitis	Weighted mode	9	0.399081	0.972493	0.692306	-1.50701	2.30517	1.49045	0.221572	10.0259
Spinach liking	Ulcerative colitis	Inverse variance weighted	5	0.0442796	0.969845	0.963584	-1.85662	1.94518	1.04527	0.1562	6.99486
Spinach liking	Ulcerative colitis	MR Egger	5	-0.178661	3.58781	0.963414	-7.21077	6.85345	0.83639	0.00073859	947.14
Spinach liking	Ulcerative colitis	Weighted median	5	-0.778177	1.17498	0.507785	-3.08114	1.52478	0.459242	0.0459071	4.59414
Spinach liking	Ulcerative colitis	Weighted mode	5	-1.01982	1.39275	0.50462	-3.74961	1.70998	0.360661	0.0235269	5.52883
Strawberries liking	Ulcerative colitis	Inverse variance weighted	5	1.25489	1.58496	0.428506	-1.85163	4.36141	3.50746	0.156981	78.3676
Strawberries liking	Ulcerative colitis	MR Egger	5	21.3681	14.5013	0.237035	-7.05447	49.7906	1.90558e+09	0.000863541	4.20507e+21
Strawberries liking	Ulcerative colitis	Weighted median	5	0.4821	1.77735	0.786201	-3.0015	3.9657	1.61947	0.0497126	52.757
Strawberries liking	Ulcerative colitis	Weighted mode	5	0.386987	2.4142	0.880417	-4.34484	5.11882	1.47254	0.0129735	167.138
F-strong vegetable liking (derived food-liking factor)	Ulcerative colitis	Inverse variance weighted	21	-0.0308382	0.317123	0.922533	-0.6524	0.590724	0.969632	0.520794	1.80529
F-strong vegetable liking (derived food-liking factor)	Ulcerative colitis	MR Egger	21	1.47721	1.39073	0.301469	-1.24863	4.20305	4.3807	0.286898	66.8899
F-strong vegetable liking (derived food-liking factor)	Ulcerative colitis	Weighted median	21	-0.241324	0.450333	0.592042	-1.12398	0.641329	0.785587	0.324985	1.899
F-strong vegetable liking (derived food-liking factor)	Ulcerative colitis	Weighted mode	21	-0.355385	0.668397	0.600792	-1.66544	0.954672	0.700903	0.189107	2.59782
Tea difference liking	Ulcerative colitis	Inverse variance weighted	2	0.42425	0.559069	0.447942	-0.671525	1.52002	1.52844	0.510929	4.57234
Tea with sugar liking	Ulcerative colitis	Inverse variance weighted	6	0.995964	0.695544	0.152167	-0.367302	2.35923	2.70733	0.6926	10.5828
Tea with sugar liking	Ulcerative colitis	MR Egger	6	-1.88648	2.94878	0.557139	-7.66609	3.89313	0.151605	0.000468446	49.0643
Tea with sugar liking	Ulcerative colitis	Weighted median	6	0.624598	0.862611	0.469018	-1.06612	2.31532	1.8675	0.344342	10.1281
Tea with sugar liking	Ulcerative colitis	Weighted mode	6	0.504242	1.03668	0.647252	-1.52765	2.53613	1.65573	0.217045	12.6307
Tomatoes liking	Ulcerative colitis	Inverse variance weighted	4	-0.895976	1.24051	0.47013	-3.32737	1.53541	0.408209	0.0358875	4.64325
Tomatoes liking	Ulcerative colitis	MR Egger	4	18.9425	13.4508	0.294381	-7.42108	45.3062	1.68517e+08	0.0005985	4.74487e+19
Tomatoes liking	Ulcerative colitis	Weighted median	4	-0.642602	1.44533	0.656606	-3.47546	2.19025	0.525922	0.0309477	8.93746
Tomatoes liking	Ulcerative colitis	Weighted mode	4	-0.445465	1.93013	0.832318	-4.22852	3.33758	0.640526	0.014574	28.1511
Turnip liking	Ulcerative colitis	Inverse variance weighted	3	-1.86027	1.38607	0.179557	-4.57697	0.856424	0.15563	0.010286	2.35473
Turnip liking	Ulcerative colitis	MR Egger	3	-1.03541	23.8281	0.972354	-47.7385	45.6677	0.355079	1.85111e-21	6.81114e+19
Turnip liking	Ulcerative colitis	Weighted median	3	-1.01978	1.34297	0.447646	-3.65199	1.61244	0.360675	0.0259393	5.01503
Turnip liking	Ulcerative colitis	Weighted mode	3	-0.562104	1.68937	0.770978	-3.87327	2.74906	0.570009	0.0207903	15.628

## Sheet: Supplementary Table 5
Supplementary Table 5.Pleiotropy and presso test.
exposure	outcome	egger_intercept	se	pval	Global Test	Presso-pval
Orange juice liking	Crohn's disease	na	na	na	na	na
F-lentils/beans liking (derived food-liking factor)	Crohn's disease	na	na	na	na	na
Melon liking	Crohn's disease	na	na	na	na	na
Extra virgin olive oil liking	Crohn's disease	na	na	na	na	na
Aniseed liking	Ulcerative colitis	0.0120372	0.177179	0.948043	2.36557	0.0499306
Capers liking	Ulcerative colitis	-0.315525	0.241042	0.222967	-2.09592	0.0625045

## Sheet: Supplementary Table 6
Supplementary Table 6.heterogeneity test.
exposure	outcome	Q	Q_df	Q_pval
Orange juice liking	Crohn's disease	0.00328064	1	0.954325
F-lentils/beans liking (derived food-liking factor)	Crohn's disease	1.38259	1	0.23966
Melon liking	Crohn's disease	0.574897	1	0.448319
Extra virgin olive oil liking	Crohn's disease	0.446854	1	0.503833
Aniseed liking	Ulcerative colitis	6.13396	7	0.524198
Capers liking	Ulcerative colitis	14.6156	10	0.146717

## Sheet: Supplementary Table 7
Supplementary Table 7. The results of the steiger test.
exposure	outcome	steiger_test_pval	steiger_test_direction
ebi-fl187-GCST90094689	Crohn's disease	9.57388e-42	TRUE
ebi-fl187-GCST90094689	Ulcerative colitis	2.10196e-35	TRUE
ebi-fl187-GCST90094691	Crohn's disease	7.48619e-15	TRUE
ebi-fl187-GCST90094691	Ulcerative colitis	3.14853e-14	TRUE
ebi-fl187-GCST90094692	Crohn's disease	1.49317e-38	TRUE
ebi-fl187-GCST90094692	Ulcerative colitis	6.61545e-44	TRUE
ebi-fl187-GCST90094693	Crohn's disease	2.49696e-50	TRUE
ebi-fl187-GCST90094693	Ulcerative colitis	2.12861e-52	TRUE
ebi-fl187-GCST90094694	Crohn's disease	2.75473e-43	TRUE
ebi-fl187-GCST90094694	Ulcerative colitis	3.02874e-41	TRUE
ebi-fl187-GCST90094697	Crohn's disease	1.56338e-19	TRUE
ebi-fl187-GCST90094697	Ulcerative colitis	5.23722e-20	TRUE
ebi-fl187-GCST90094699	Crohn's disease	1.62175e-41	TRUE
ebi-fl187-GCST90094699	Ulcerative colitis	6.33812e-44	TRUE
ebi-fl187-GCST90094702	Crohn's disease	7.78449e-23	TRUE
ebi-fl187-GCST90094702	Ulcerative colitis	1.37715e-21	TRUE
ebi-fl187-GCST90094703	Crohn's disease	7.87159e-05	TRUE
ebi-fl187-GCST90094703	Ulcerative colitis	7.91337e-07	TRUE
ebi-fl187-GCST90094706	Crohn's disease	3.71167e-17	TRUE
ebi-fl187-GCST90094706	Ulcerative colitis	5.76406e-14	TRUE
ebi-fl187-GCST90094707	Crohn's disease	8.27521e-98	TRUE
ebi-fl187-GCST90094707	Ulcerative colitis	6.45711e-92	TRUE
ebi-fl187-GCST90094708	Crohn's disease	5.13624e-44	TRUE
ebi-fl187-GCST90094708	Ulcerative colitis	1.56274e-46	TRUE
ebi-fl187-GCST90094711	Crohn's disease	3.5725e-75	TRUE
ebi-fl187-GCST90094711	Ulcerative colitis	1.74177e-77	TRUE
ebi-fl187-GCST90094712	Crohn's disease	1.62293e-24	TRUE
ebi-fl187-GCST90094712	Ulcerative colitis	1.67354e-27	TRUE
ebi-fl187-GCST90094714	Crohn's disease	3.01432e-29	TRUE
ebi-fl187-GCST90094714	Ulcerative colitis	3.13853e-29	TRUE
ebi-fl187-GCST90094716	Crohn's disease	2.45369e-63	TRUE
ebi-fl187-GCST90094716	Ulcerative colitis	2.71232e-63	TRUE
ebi-fl187-GCST90094718	Crohn's disease	1.62953e-17	TRUE
ebi-fl187-GCST90094718	Ulcerative colitis	1.41644e-15	TRUE
ebi-fl187-GCST90094719	Crohn's disease	1.00547e-19	TRUE
ebi-fl187-GCST90094719	Ulcerative colitis	9.25849e-21	TRUE
ebi-fl187-GCST90094724	Crohn's disease	7.26967e-54	TRUE
ebi-fl187-GCST90094724	Ulcerative colitis	3.78818e-54	TRUE
ebi-fl187-GCST90094726	Crohn's disease	2.34553e-104	TRUE
ebi-fl187-GCST90094726	Ulcerative colitis	8.24502e-100	TRUE
ebi-fl187-GCST90094727	Crohn's disease	4.64988e-16	TRUE
ebi-fl187-GCST90094727	Ulcerative colitis	1.57454e-18	TRUE
ebi-fl187-GCST90094728	Crohn's disease	3.77925e-05	TRUE
ebi-fl187-GCST90094728	Ulcerative colitis	2.92345e-06	TRUE
ebi-fl187-GCST90094731	Crohn's disease	3.96195e-38	TRUE
ebi-fl187-GCST90094731	Ulcerative colitis	2.69673e-42	TRUE
ebi-fl187-GCST90094733	Crohn's disease	2.11813e-67	TRUE
ebi-fl187-GCST90094733	Ulcerative colitis	2.68736e-63	TRUE
ebi-fl187-GCST90094744	Crohn's disease	5.78876e-28	TRUE
ebi-fl187-GCST90094744	Ulcerative colitis	1.77915e-23	TRUE
ebi-fl187-GCST90094745	Crohn's disease	7.4556e-35	TRUE
ebi-fl187-GCST90094745	Ulcerative colitis	5.75374e-30	TRUE
ebi-fl187-GCST90094749	Crohn's disease	2.86085e-13	TRUE
ebi-fl187-GCST90094749	Ulcerative colitis	7.13738e-14	TRUE
ebi-fl187-GCST90094750	Crohn's disease	4.68596e-29	TRUE
ebi-fl187-GCST90094750	Ulcerative colitis	3.87891e-21	TRUE
ebi-fl187-GCST90094756	Crohn's disease	4.11506e-25	TRUE
ebi-fl187-GCST90094756	Ulcerative colitis	6.5465e-24	TRUE
ebi-fl187-GCST90094758	Crohn's disease	4.53332e-09	TRUE
ebi-fl187-GCST90094758	Ulcerative colitis	7.57319e-06	TRUE
ebi-fl187-GCST90094766	Crohn's disease	3.3318e-52	TRUE
ebi-fl187-GCST90094766	Ulcerative colitis	4.76262e-54	TRUE
ebi-fl187-GCST90094767	Crohn's disease	2.65979e-82	TRUE
ebi-fl187-GCST90094767	Ulcerative colitis	2.21839e-80	TRUE
ebi-fl187-GCST90094768	Crohn's disease	5.89915e-05	TRUE
ebi-fl187-GCST90094768	Ulcerative colitis	1.40489e-05	TRUE
ebi-fl187-GCST90094769	Crohn's disease	3.68187e-95	TRUE
ebi-fl187-GCST90094769	Ulcerative colitis	1.15423e-92	TRUE
ebi-fl187-GCST90094770	Crohn's disease	1.05683e-94	TRUE
ebi-fl187-GCST90094770	Ulcerative colitis	3.52515e-84	TRUE
ebi-fl187-GCST90094771	Crohn's disease	3.31058e-59	TRUE
ebi-fl187-GCST90094771	Ulcerative colitis	1.9639e-47	TRUE
ebi-fl187-GCST90094774	Crohn's disease	4.10679e-79	TRUE
ebi-fl187-GCST90094774	Ulcerative colitis	9.37998e-79	TRUE
ebi-fl187-GCST90094775	Crohn's disease	1.62339e-114	TRUE
ebi-fl187-GCST90094775	Ulcerative colitis	4.01241e-101	TRUE
ebi-fl187-GCST90094783	Crohn's disease	2.89912e-136	TRUE
ebi-fl187-GCST90094783	Ulcerative colitis	2.6838e-113	TRUE
ebi-fl187-GCST90094788	Crohn's disease	1.34558e-27	TRUE
ebi-fl187-GCST90094788	Ulcerative colitis	9.48442e-26	TRUE
ebi-fl187-GCST90094792	Crohn's disease	1.44395e-17	TRUE
ebi-fl187-GCST90094792	Ulcerative colitis	5.77397e-20	TRUE
ebi-fl187-GCST90094793	Crohn's disease	1.30015e-08	TRUE
ebi-fl187-GCST90094793	Ulcerative colitis	9.11635e-12	TRUE
ebi-fl187-GCST90094800	Crohn's disease	3.30047e-08	TRUE
ebi-fl187-GCST90094800	Ulcerative colitis	6.16435e-10	TRUE
ebi-fl187-GCST90094803	Crohn's disease	4.08309e-34	TRUE
ebi-fl187-GCST90094803	Ulcerative colitis	5.20675e-30	TRUE
ebi-fl187-GCST90094805	Crohn's disease	6.5235e-43	TRUE
ebi-fl187-GCST90094805	Ulcerative colitis	1.66084e-47	TRUE
ebi-fl187-GCST90094806	Crohn's disease	2.0862e-15	TRUE
ebi-fl187-GCST90094806	Ulcerative colitis	7.20851e-18	TRUE
ebi-fl187-GCST90094807	Crohn's disease	1.62315e-46	TRUE
ebi-fl187-GCST90094807	Ulcerative colitis	3.27151e-44	TRUE
ebi-fl187-GCST90094809	Crohn's disease	2.66691e-16	TRUE
ebi-fl187-GCST90094809	Ulcerative colitis	9.8373e-16	TRUE
ebi-fl187-GCST90094812	Crohn's disease	5.2728e-39	TRUE
ebi-fl187-GCST90094812	Ulcerative colitis	2.86963e-40	TRUE
ebi-fl187-GCST90094816	Crohn's disease	2.46521e-08	TRUE
ebi-fl187-GCST90094816	Ulcerative colitis	2.3682e-10	TRUE
ebi-fl187-GCST90094818	Crohn's disease	1.9042e-48	TRUE
ebi-fl187-GCST90094818	Ulcerative colitis	7.39068e-56	TRUE
ebi-fl187-GCST90094823	Crohn's disease	1.67483e-18	TRUE
ebi-fl187-GCST90094823	Ulcerative colitis	5.4566e-15	TRUE
ebi-fl187-GCST90094824	Crohn's disease	3.66354e-49	TRUE
ebi-fl187-GCST90094824	Ulcerative colitis	1.19581e-48	TRUE
ebi-fl187-GCST90094847	Crohn's disease	1.2273e-28	TRUE
ebi-fl187-GCST90094847	Ulcerative colitis	1.4182e-25	TRUE
ebi-fl187-GCST90094849	Crohn's disease	4.60204e-26	TRUE
ebi-fl187-GCST90094849	Ulcerative colitis	4.05358e-24	TRUE
ebi-fl187-GCST90094852	Crohn's disease	9.34679e-130	TRUE
ebi-fl187-GCST90094852	Ulcerative colitis	6.24176e-127	TRUE
ebi-fl187-GCST90094855	Crohn's disease	1.5473e-12	TRUE
ebi-fl187-GCST90094855	Ulcerative colitis	5.82455e-15	TRUE
ebi-fl187-GCST90094856	Crohn's disease	7.8403e-07	TRUE
ebi-fl187-GCST90094856	Ulcerative colitis	3.72417e-07	TRUE
ebi-fl187-GCST90094857	Crohn's disease	9.28919e-35	TRUE
ebi-fl187-GCST90094857	Ulcerative colitis	3.8951e-35	TRUE
ebi-fl187-GCST90094860	Crohn's disease	6.46116e-21	TRUE
ebi-fl187-GCST90094860	Ulcerative colitis	3.65995e-20	TRUE
ebi-fl187-GCST90094861	Crohn's disease	2.72693e-17	TRUE
ebi-fl187-GCST90094861	Ulcerative colitis	2.27243e-16	TRUE
ebi-fl187-GCST90094862	Crohn's disease	6.00672e-08	TRUE
ebi-fl187-GCST90094862	Ulcerative colitis	2.56455e-09	TRUE

## Sheet: Supplementary Table 8
Supplementary Table 8. Multivariate Mendelian randomization results(lasso).
Exposure	Outcome	SNP	beta	se	pval	or	or_lci95	or_uci95
Extra virgin olive oil liking	Crohn's disease	9	-1.31533	0.989318	0.183672	0.268385	0.0386055	1.86581
F-lentils/beans liking (derived food-liking factor)	Crohn's disease	9	-0.046156	1.18582	0.968951	0.954893	0.0934514	9.75716
Melon liking	Crohn's disease	9	-1.78168	0.861078	0.0385339	0.168355	0.0311369	0.910282
Orange juice liking	Crohn's disease	9	-0.834305	0.667997	0.211677	0.434176	0.117237	1.60792
Aniseed liking	Ulcerative colitis	20	1.37156	0.662874	0.0385349	3.94151	1.07504	14.4511
Capers liking	Ulcerative colitis	20	-0.916431	0.473766	0.0530698	0.399944	0.158026	1.01221

## Sheet: Supplementary Table 9
Supplementary Table 9. Results of Colonization Analysis.
Crohn's disease
		coloc_res$summary
Orange juice liking	nsnps	488
	PP.H0.abf	1.00136e-14
	PP.H1.abf	0.774739
	PP.H2.abf	5.12757e-16
	PP.H3.abf	0.0394858
	PP.H4.abf	0.185775
F-lentils/beans liking (derived food-liking factor)	nsnps	381
	PP.H0.abf	9.34638e-05
	PP.H1.abf	0.439517
	PP.H2.abf	1.2425e-05
	PP.H3.abf	0.0579268
	PP.H4.abf	0.50245
Melon liking	nsnps	265
	PP.H0.abf	0.00254334
	PP.H1.abf	0.941275
	PP.H2.abf	3.72212e-05
	PP.H3.abf	0.0137329
	PP.H4.abf	0.0424114
Extra virgin olive oil liking	nsnps	187
	PP.H0.abf	0.00150081
	PP.H1.abf	0.867505
	PP.H2.abf	1.94273e-05
	PP.H3.abf	0.0111096
	PP.H4.abf	0.119866
Ulcerative colitis
		coloc_res$summary
Aniseed liking	nsnps	281
	PP.H0.abf	8.96167e-14
	PP.H1.abf	0.00274036
	PP.H2.abf	9.91579e-14
	PP.H3.abf	0.00203689
	PP.H4.abf	0.995223
Capers liking	nsnps	409
	PP.H0.abf	1.43944e-17
	PP.H1.abf	0.929416
	PP.H2.abf	4.527e-19
	PP.H3.abf	0.0291885
	PP.H4.abf	0.041395
